# Supplementary material for: A novel human pain insensitivity disorder caused by a point mutation in ZFHX2
Source: Brain. 2017 Dec 14;141(2):365–76. doi: 10.1093/brain/awx326 (PMC5837393; doi:10.1093/brain/awx326)
Supplement: Supplementary Data [file brain-2017-01205-File010_awx326.xlsx]

## Sheet: Sheet1
Transcript Cluster ID	5 HC Mut Bi-weight Avg Signal (log2)	All 7 WT Bi-weight Avg Signal (log2)	Fold Change (linear) (5 HC Mut vs. All 7 WT)	ANOVA p-value (5 HC Mut vs. All 7 WT)	Gene Symbol	Description	mRNA Accession	mRNA Description
TC1400002079.mm.1	9.5	8.06	2.7	1.4e-05	Zfhx2	zinc finger homeobox 2	NM_001039198; ENSMUST00000036328; ENSMUST00000176665; NM_001039198.1; OTTMUST00000107187; OTTMUST00000107188; NONMMUT020972; uc007txz.1; uc007tya.1	Mus musculus zinc finger homeobox 2 (Zfhx2), mRNA.; zinc finger homeobox 2 [gene_biotype:protein_coding transcript_biotype:protein_coding]; zinc finger homeobox 2 [gene_biotype:protein_coding transcript_biotype:retained_intron]; zinc finger homeobox 2; zinc finger homeobox 2[gene_biotype:protein_coding transcript_biotype:protein_coding]; zinc finger homeobox 2[gene_biotype:protein_coding transcri…
TC1600001398.mm.1	10.62	9.38	2.37	0.007956	Sst	somatostatin	NM_009215; ENSMUST00000004480; BC010770; NM_009215.1; uc007ytx.1	Mus musculus somatostatin (Sst), mRNA.; somatostatin [gene_biotype:protein_coding transcript_biotype:protein_coding]; Mus musculus somatostatin, mRNA (cDNA clone MGC:18606 IMAGE:4218815), complete cds.; somatostatin
TC1400000770.mm.1	9.21	8.17	2.06	1e-06	Ngdn	neuroguidin, EIF4E binding protein	NM_026890; ENSMUST00000022815; BC052790; NM_026890.2; NONMMUT020960; uc007txx.2	Mus musculus neuroguidin, EIF4E binding protein (Ngdn), mRNA.; neuroguidin, EIF4E binding protein [gene_biotype:protein_coding transcript_biotype:protein_coding]; Mus musculus neuroguidin, EIF4E binding protein, mRNA (cDNA clone MGC:63070 IMAGE:1515292), complete cds.; neuroguidin, EIF4E binding protein; Non-coding transcript identified by NONCODE: Exonic
TC0900003188.mm.1	14.32	13.5	1.77	0.009166	Gm22243	predicted gene, 22243 [Source:MGI Symbol;Acc:MGI:5452020]	ENSMUST00000178754	predicted gene, 22243 [gene_biotype:miRNA transcript_biotype:miRNA]
TC0700003065.mm.1	11.58	10.76	1.76	0.004758	Mrgprb4	MAS-related GPR, member B4; Synthetic construct Mus musculus clone IMAGE:100062155, MGC:190385 MAS-related GPR, member B4 (Mrgprb4) mRNA, encodes complete protein.	NM_205795; ENSMUST00000094388; BC156677; NM_205795.1; uc009han.1	Mus musculus MAS-related GPR, member B4 (Mrgprb4), mRNA.; MAS-related GPR, member B4 [gene_biotype:protein_coding transcript_biotype:protein_coding]; Synthetic construct Mus musculus clone IMAGE:100062155, MGC:190385 MAS-related GPR, member B4 (Mrgprb4) mRNA, encodes complete protein.; MAS-related GPR, member B4
TC1700001799.mm.1	10.67	9.87	1.75	0.001592	Mir6412	microRNA 6412	NR_105839	Mus musculus microRNA 6412 (Mir6412), microRNA.
TC1400001733.mm.1	16.81	16.05	1.69	0.005908	Mir297-1	microRNA 297-1	NR_029647	Mus musculus microRNA 297-1 (Mir297-1), microRNA.
TC1100004167.mm.1	14.62	13.87	1.68	0.006518	Gm25040	predicted gene, 25040 [Source:MGI Symbol;Acc:MGI:5454817]	ENSMUST00000103877	predicted gene, 25040 [gene_biotype:miRNA transcript_biotype:miRNA]
TC0200002620.mm.1	16.45	15.73	1.66	0.008875	Gm26469	predicted gene, 26469 [Source:MGI Symbol;Acc:MGI:5456246]	ENSMUST00000116765	predicted gene, 26469 [gene_biotype:miRNA transcript_biotype:miRNA]
TC1400001945.mm.1	13.47	12.74	1.65	0.004979	Gm23881	predicted gene, 23881 [Source:MGI Symbol;Acc:MGI:5453658]	ENSMUST00000116872	predicted gene, 23881 [gene_biotype:miRNA transcript_biotype:miRNA]
TC1400002080.mm.1	6.44	5.73	1.64	7.21e-07	Ap1g2	adaptor protein complex AP-1, gamma 2 subunit	NM_007455; ENSMUST00000036041; ENSMUST00000127870; ENSMUST00000131323; ENSMUST00000133004; ENSMUST00000137481; ENSMUST00000137548; ENSMUST00000139536; ENSMUST00000144197; ENSMUST00000151314; ENSMUST00000153326; ENSMUST00000153702; ENSMUST00000170285; BC108374; NM_007455.4; OTTMUST00000069237; OTTMUST00000069238; OTTMUST00000069239; OTTMUST00000069240; OTTMUST00000069241; OTTMUST00000069242; OTTMU…	Mus musculus adaptor protein complex AP-1, gamma 2 subunit (Ap1g2), transcript variant 1, mRNA.; adaptor protein complex AP-1, gamma 2 subunit [gene_biotype:protein_coding transcript_biotype:protein_coding]; adaptor protein complex AP-1, gamma 2 subunit [gene_biotype:protein_coding transcript_biotype:nonsense_mediated_decay]; adaptor protein complex AP-1, gamma 2 subunit [gene_biotype:protein_cod…
TC1000001053.mm.1	13.49	12.81	1.6	0.007553	Gm24093	predicted gene, 24093	ENSMUST00000104653	predicted gene, 24093
TC1700000947.mm.1	7.02	6.34	1.6	0.008106	Gm22978	predicted gene, 22978 [Source:MGI Symbol;Acc:MGI:5452755]	ENSMUST00000082607	predicted gene, 22978 [gene_biotype:snRNA transcript_biotype:snRNA]
TC1400000772.mm.1	7.58	6.91	1.59	1e-06	Thtpa; Zfhx2os	thiamine triphosphatase; zinc finger homeobox 2, opposite strand	NM_153083; NR_004444; ENSMUST00000050575; ENSMUST00000183822; ENSMUST00000183993; ENSMUST00000185121; BC025562; NM_153083.5; OTTMUST00000069252; OTTMUST00000117219; OTTMUST00000117220; OTTMUST00000117221; ENSMUST00000176872; ENSMUST00000183750; NR_004444.1; OTTMUST00000107186; OTTMUST00000117222; NONMMUT020961; NONMMUT020962; NONMMUT020963; NONMMUT020964; NONMMUT020965; NONMMUT020966; NONMMUT0209…	Mus musculus thiamine triphosphatase (Thtpa), mRNA.; Mus musculus zinc finger homeobox 2, opposite strand (Zfhx2os), antisense RNA.; thiamine triphosphatase [gene_biotype:protein_coding transcript_biotype:protein_coding]; thiamine triphosphatase [gene_biotype:protein_coding transcript_biotype:processed_transcript]; Mus musculus thiamine triphosphatase, mRNA (cDNA clone MGC:38198 IMAGE:5322971), c…
TC0200000101.mm.1	11.99	11.32	1.59	0.007942	Mir297b; Mir297a-3; Mir297a-4	microRNA 297b; microRNA 297a-3; microRNA 297a-4	NR_030474; NR_030551; NR_030552; ENSMUST00000102268; ENSMUST00000103795; uc012bqn.2	Mus musculus microRNA 297b (Mir297b), microRNA.; Mus musculus microRNA 297a-3 (Mir297a-3), microRNA.; Mus musculus microRNA 297a-4 (Mir297a-4), microRNA.; microRNA 297b [gene_biotype:miRNA transcript_biotype:miRNA]; microRNA 297a-2 [gene_biotype:miRNA transcript_biotype:miRNA]
TC1500001248.mm.1	11.67	11.02	1.57	0.008703	Gm22104	predicted gene, 22104	ENSMUST00000116735	predicted gene, 22104
TC0100002381.mm.1	11.6	10.99	1.53	0.009261	Clk1	CDC-like kinase 1; Synthetic construct Mus musculus clone IMAGE:100064101, MGC:193472 CDC-like kinase 1 (Clk1) mRNA, encodes complete protein.; CDC-like kinase 1 (Clk1), transcript variant 2, non-coding RNA.	NM_001042634; NR_027853; NR_027854; ENSMUST00000034868; ENSMUST00000123580; ENSMUST00000129303; ENSMUST00000129577; ENSMUST00000131051; ENSMUST00000135380; ENSMUST00000139787; ENSMUST00000141570; ENSMUST00000147258; ENSMUST00000148330; ENSMUST00000151338; ENSMUST00000156931; BC160357; NM_001042634.2; NR_027853.1; NR_027854.1; OTTMUST00000051743; OTTMUST00000051744; OTTMUST00000051745; OTTMUST0000…	Mus musculus CDC-like kinase 1 (Clk1), transcript variant 1, mRNA.; Mus musculus CDC-like kinase 1 (Clk1), transcript variant 2, non-coding RNA.; Mus musculus CDC-like kinase 1 (Clk1), transcript variant 3, non-coding RNA.; CDC-like kinase 1 [gene_biotype:protein_coding transcript_biotype:protein_coding]; CDC-like kinase 1 [gene_biotype:protein_coding transcript_biotype:retained_intron]; CDC-like…
TC1100000993.mm.1	6.33	5.72	1.53	0.007423	Mir6338	microRNA 6338	NR_105756; ENSMUST00000183389	Mus musculus microRNA 6338 (Mir6338), microRNA.; microRNA 6338 [gene_biotype:miRNA transcript_biotype:miRNA]
TC1600000540.mm.1	7.99	7.39	1.51	0.004764	Gm25140	predicted gene, 25140 [Source:MGI Symbol;Acc:MGI:5454917]	ENSMUST00000083254	predicted gene, 25140 [gene_biotype:snRNA transcript_biotype:snRNA]
TC1200002355.mm.1	15.41	14.83	1.5	0.008317	Gm23872	predicted gene, 23872 [Source:MGI Symbol;Acc:MGI:5453649]	ENSMUST00000175432	predicted gene, 23872 [gene_biotype:miRNA transcript_biotype:miRNA]
TC1400002081.mm.1	8.36	7.77	1.5	0.001714	Jph4	junctophilin 4	NM_177049; ENSMUST00000022819; ENSMUST00000124493; ENSMUST00000132992; ENSMUST00000133954; BC052049; BC052376; BC052722; NM_177049.5; OTTMUST00000069248; OTTMUST00000069249; OTTMUST00000069250; OTTMUST00000069251; NONMMUT020979; NONMMUT020980; uc007tyg.1; uc007tyh.2; uc007tyj.2	Mus musculus junctophilin 4 (Jph4), mRNA.; junctophilin 4 [gene_biotype:protein_coding transcript_biotype:protein_coding]; junctophilin 4 [gene_biotype:protein_coding transcript_biotype:retained_intron]; Mus musculus junctophilin 4, mRNA (cDNA clone MGC:62430 IMAGE:5689347), complete cds.; Mus musculus junctophilin 4, mRNA (cDNA clone MGC:64667 IMAGE:5696231), complete cds.; Mus musculus junctoph…
TC0400002963.mm.1	8.83	8.28	1.46	0.009406	Gm12421	predicted gene 12421 [Source:MGI Symbol;Acc:MGI:3650591]	ENSMUST00000119071; NONMMUT047938; OTTMUST00000015536	predicted gene 12421 [gene_biotype:processed_pseudogene transcript_biotype:processed_pseudogene]; Non-coding transcript identified by NONCODE: Sense No Exonic; ribosomal protein S6 (Rps6) pseudogene[gene_biotype:processed_pseudogene transcript_biotype:processed_pseudogene]
TC1100003045.mm.1	9.16	8.62	1.46	0.007903	Gm27493	predicted gene, 27493 [Source:MGI Symbol;Acc:MGI:5530875]	ENSMUST00000184128	predicted gene, 27493 [gene_biotype:miRNA transcript_biotype:miRNA]
TC1100000293.mm.1	6.26	5.72	1.45	0.002848	Gm12087	predicted gene 12087 [Source:MGI Symbol;Acc:MGI:3650338]	ENSMUST00000121878; NONMMUT009044; OTTMUST00000011866	predicted gene 12087 [gene_biotype:processed_pseudogene transcript_biotype:processed_pseudogene]; Non-coding transcript identified by NONCODE: Linc; ribosomal protein L37a pseudogene[gene_biotype:processed_pseudogene transcript_biotype:processed_pseudogene]
TC0100003036.mm.1	10.61	10.08	1.44	0.005764	Gm15675; AC111067.4	predicted gene 15675 [Source:MGI Symbol;Acc:MGI:3783117]; novel transcript	ENSMUST00000130486; OTTMUST00000061936; NONMMUT002527	predicted gene 15675 [gene_biotype:lincRNA transcript_biotype:lincRNA]; novel transcript; Non-coding transcript identified by NONCODE: Linc
TC1200002662.mm.1	4.92	4.39	1.44	0.00313	Ighv1-83	immunoglobulin heavy variable 1-83	ENSMUST00000103550; NCBI_Gene:620140:presumedTranscript_1	immunoglobulin heavy variable 1-83
TC0200005207.mm.1	7.84	7.33	1.43	0.003387	Gm24327	predicted gene, 24327 [Source:MGI Symbol;Acc:MGI:5454104]	ENSMUST00000175108	predicted gene, 24327 [gene_biotype:miRNA transcript_biotype:miRNA]
TC1600001620.mm.1	8.22	7.7	1.43	0.00176	Gm27887	predicted gene, 27887 [Source:MGI Symbol;Acc:MGI:5531269]	ENSMUST00000184367	predicted gene, 27887 [gene_biotype:miRNA transcript_biotype:miRNA]
TC0200000099.mm.1	10.16	9.65	1.42	0.001895	Mir669d-2	microRNA 669d-2 [Source:MGI Symbol;Acc:MGI:4834278]	ENSMUST00000116854	microRNA 669d-2 [gene_biotype:miRNA transcript_biotype:miRNA]
TC0400001479.mm.1	8.62	8.12	1.42	0.007939	Gm12941	predicted gene 12941 [Source:MGI Symbol;Acc:MGI:3650501]	ENSMUST00000117934; NONMMUT049530; OTTMUST00000021210	predicted gene 12941 [gene_biotype:processed_pseudogene transcript_biotype:processed_pseudogene]; Non-coding transcript identified by NONCODE: Linc; CDC42 small effector 1 (Cdc42se1) pseudogene[gene_biotype:processed_pseudogene transcript_biotype:processed_pseudogene]
TC0500000210.mm.1	11.74	11.27	1.39	0.00132	Mir684-1	microRNA 684-1 (Mir684-1), microRNA.; microRNA 684-1	NR_030454_4; uc012dtb.1	microRNA 684-1 (Mir684-1), microRNA.; Mus musculus microRNA 684-1 (Mir684-1), microRNA.
TC0700001845.mm.1	11.74	11.27	1.39	0.00132	Mir684-1	microRNA 684-1 (Mir684-1), microRNA.; microRNA 684-1	NR_030454_3; uc012fue.1	microRNA 684-1 (Mir684-1), microRNA.; Mus musculus microRNA 684-1 (Mir684-1), microRNA.
TC0X00000067.mm.1	11.74	11.27	1.39	0.00132	Mir684-1	microRNA 684-1 (Mir684-1), microRNA.; microRNA 684-1	NR_030454_2; uc012hej.1	microRNA 684-1 (Mir684-1), microRNA.; Mus musculus microRNA 684-1 (Mir684-1), microRNA.
TC0X00002381.mm.1	8.33	7.86	1.39	0.009282	Gm22487	predicted gene, 22487	ENSMUST00000116817	predicted gene, 22487
TC1000001650.mm.1	11.74	11.27	1.39	0.00132	Mir684-1	microRNA 684-1 (Mir684-1), microRNA.; microRNA 684-1	NR_030454_9; uc011xql.1	microRNA 684-1 (Mir684-1), microRNA.; Mus musculus microRNA 684-1 (Mir684-1), microRNA.
TC1100003211.mm.1	11.74	11.27	1.39	0.00132	Mir684-1	microRNA 684-1 (Mir684-1), microRNA.; microRNA 684-1	NR_030454_7; uc011xzf.1	microRNA 684-1 (Mir684-1), microRNA.; Mus musculus microRNA 684-1 (Mir684-1), microRNA.
TC1200000750.mm.1	12.54	12.07	1.39	0.007454	Srsf5	serine/arginine-rich splicing factor 5	NM_001079694; NM_001079695; NM_009159; ENSMUST00000094693; ENSMUST00000110351; ENSMUST00000110352; ENSMUST00000110354; ENSMUST00000110356; ENSMUST00000125814; ENSMUST00000133783; ENSMUST00000138434; ENSMUST00000151036; ENSMUST00000151968; ENSMUST00000152662; ENSMUST00000153056; BC082593; NM_001079694.1; NM_001079695.1; NM_009159.2; OTTMUST00000050123; OTTMUST00000050125; OTTMUST00000050126; OTTMU…	Mus musculus serine/arginine-rich splicing factor 5 (Srsf5), transcript variant 2, mRNA.; Mus musculus serine/arginine-rich splicing factor 5 (Srsf5), transcript variant 1, mRNA.; Mus musculus serine/arginine-rich splicing factor 5 (Srsf5), transcript variant 3, mRNA.; serine/arginine-rich splicing factor 5 [gene_biotype:protein_coding transcript_biotype:protein_coding]; serine/arginine-rich spli…
TC1200002488.mm.1	5.39	4.91	1.39	0.004014	Ighv1-79	Ighv1-79 immunoglobulin heavy variable 1-79	NCBI_Gene:435331:presumedTranscript_1	Ighv1-79 immunoglobulin heavy variable 1-79
TC0200000190.mm.1	7.96	7.51	1.37	0.006485	Gm22925	predicted gene, 22925 [Source:MGI Symbol;Acc:MGI:5452702]	ENSMUST00000174956	predicted gene, 22925 [gene_biotype:miRNA transcript_biotype:miRNA]
TC0200004628.mm.1	11.57	11.12	1.37	0.003867	Gm23876	predicted gene, 23876 [Source:MGI Symbol;Acc:MGI:5453653]	ENSMUST00000103816	predicted gene, 23876 [gene_biotype:miRNA transcript_biotype:miRNA]
TC0400002860.mm.1	11.42	10.97	1.37	0.002063	Gm11488	predicted gene 11488 [Source:MGI Symbol;Acc:MGI:3650705]	ENSMUST00000117277; OTTMUST00000002478	predicted gene 11488 [gene_biotype:processed_pseudogene transcript_biotype:processed_pseudogene]; heterogeneous nuclear ribonucleoprotein D (Hnrpd) pseudogene[gene_biotype:processed_pseudogene transcript_biotype:processed_pseudogene]
TC0500000195.mm.1	12.55	12.11	1.36	0.009344	Kmt2e	lysine (K)-specific methyltransferase 2E	NM_026984; ENSMUST00000094962; ENSMUST00000115128; ENSMUST00000126586; ENSMUST00000146375; NM_026984.1; OTTMUST00000050528; OTTMUST00000050665; OTTMUST00000050797; OTTMUST00000050798; NONMMUT051479; uc008wpz.2; uc008wqa.2; uc008wqc.1; uc012dsu.1	Mus musculus lysine (K)-specific methyltransferase 2E (Kmt2e), mRNA.; lysine (K)-specific methyltransferase 2E [gene_biotype:protein_coding transcript_biotype:protein_coding]; lysine (K)-specific methyltransferase 2E [gene_biotype:protein_coding transcript_biotype:nonsense_mediated_decay]; lysine (K)-specific methyltransferase 2E; lysine (K)-specific methyltransferase 2E[gene_biotype:protein_codi…
TC0600003596.mm.1	5.55	5.11	1.36	0.003296	Igkv6-14	immunoglobulin kappa variable 6-14	NCBI_Gene:667881:presumedTranscript_1; ENSMUST00000103394	immunoglobulin kappa variable 6-14; immunoglobulin kappa variable 6-14 [gene_biotype:IG_V_gene transcript_biotype:IG_V_gene]
TC1400001962.mm.1	8.61	8.17	1.36	0.008877	Gm22116	predicted gene, 22116 [Source:MGI Symbol;Acc:MGI:5451893]	ENSMUST00000158791	predicted gene, 22116 [gene_biotype:snRNA transcript_biotype:snRNA]
TC1600000939.mm.1	7.05	6.61	1.36	0.001105	Gm25908	predicted gene, 25908 [Source:MGI Symbol;Acc:MGI:5455685]	ENSMUST00000157624	predicted gene, 25908 [gene_biotype:rRNA transcript_biotype:rRNA]
TC0200003841.mm.1	11.7	11.27	1.35	0.002135	Mir684-1	microRNA 684-1 (Mir684-1), microRNA.; microRNA 684-1	NR_030454_6; NR_030454.1; uc012byc.1	microRNA 684-1 (Mir684-1), microRNA.; Mus musculus microRNA 684-1 (Mir684-1), microRNA.
TC0X00000746.mm.1	11.95	11.53	1.35	0.006374	Gm15384; RP23-252K7.9	predicted gene 15384 [Source:MGI Symbol;Acc:MGI:3705249]; putative novel transcript	ENSMUST00000138832; OTTMUST00000049340; NONMMUT072918	predicted gene 15384 [gene_biotype:antisense transcript_biotype:antisense]; putative novel transcript; Non-coding transcript identified by NONCODE: Linc
TC1200000524.mm.1	10.63	10.2	1.35	0.008359	Prpf39	PRP39 pre-mRNA processing factor 39 homolog (yeast)	NM_177806; ENSMUST00000120580; ENSMUST00000129956; NM_177806.3; OTTMUST00000071699; OTTMUST00000071700; NONMMUT014397; NONMMUT014399; uc007nqw.1; uc007nqx.1; uc007nqy.1; uc007nqz.1; uc007nra.1	Mus musculus PRP39 pre-mRNA processing factor 39 homolog (yeast) (Prpf39), mRNA.; PRP39 pre-mRNA processing factor 39 homolog (yeast) [gene_biotype:protein_coding transcript_biotype:protein_coding]; PRP39 pre-mRNA processing factor 39 homolog (yeast) [gene_biotype:protein_coding transcript_biotype:nonsense_mediated_decay]; PRP39 pre-mRNA processing factor 39 homolog (yeast); PRP39 pre-mRNA proces…
TC0200004732.mm.1	8.83	8.4	1.34	0.008316	Gm23846	predicted gene, 23846 [Source:MGI Symbol;Acc:MGI:5453623]	ENSMUST00000083835	predicted gene, 23846 [gene_biotype:snRNA transcript_biotype:snRNA]
TC0600002390.mm.1	6.7	6.28	1.34	0.007894	Gm22723	predicted gene, 22723 [Source:MGI Symbol;Acc:MGI:5452500]	ENSMUST00000083820	predicted gene, 22723 [gene_biotype:snoRNA transcript_biotype:snoRNA]
TC1400002064.mm.1	6.93	6.51	1.34	0.000718	Mir6948	microRNA 6948	NR_105913	Mus musculus microRNA 6948 (Mir6948), microRNA.
TC0300001451.mm.1	9.58	9.17	1.33	0.007261	Gm25965	predicted gene, 25965 [Source:MGI Symbol;Acc:MGI:5455742]	ENSMUST00000157170	predicted gene, 25965 [gene_biotype:snoRNA transcript_biotype:snoRNA]
TC0300002123.mm.1	12.71	12.29	1.33	0.007219	Gm20689	predicted gene 20689 [Source:MGI Symbol;Acc:MGI:5313136]	ENSMUST00000176033; NONMMUT043421; OTTMUST00000110203	predicted gene 20689 [gene_biotype:processed_pseudogene transcript_biotype:processed_pseudogene]; Non-coding transcript identified by NONCODE: Sense No Exonic; RAB8B, member RAS oncogene family (Rab8b) pseudogene[gene_biotype:processed_pseudogene transcript_biotype:processed_pseudogene]
TC0300000688.mm.1	6.06	5.66	1.32	0.006864	Gm23376	predicted gene, 23376 [Source:MGI Symbol;Acc:MGI:5453153]	ENSMUST00000082938	predicted gene, 23376 [gene_biotype:snRNA transcript_biotype:snRNA]
TC0400000114.mm.1	9.45	9.06	1.31	0.002166	Triqk	triple QxxK/R motif containing	NM_001171801; NM_173746; ENSMUST00000143186; ENSMUST00000156536; ENSMUST00000183345; BC147183; BC147184; NM_001171801.1; NM_173746.3; OTTMUST00000010080; OTTMUST00000010081; OTTMUST00000117373; NONMMUT046249; uc008sas.2; uc012dar.1	Mus musculus triple QxxK/R motif containing (Triqk), transcript variant 2, mRNA.; Mus musculus triple QxxK/R motif containing (Triqk), transcript variant 1, mRNA.; triple QxxK/R motif containing [gene_biotype:protein_coding transcript_biotype:protein_coding]; triple QxxK/R motif containing [gene_biotype:protein_coding transcript_biotype:processed_transcript]; Mus musculus predicted gene, OTTMUSG0…
TC0700003004.mm.1	11.7	11.31	1.31	0.007985	Snrnp70	small nuclear ribonucleoprotein 70 (U1)	NM_009224; ENSMUST00000074575; BC131994; BC132020; NM_009224.4; NONMMUT061157; uc009guw.1; uc009gux.1; uc009guy.1	Mus musculus small nuclear ribonucleoprotein 70 (U1) (Snrnp70), transcript variant 1, mRNA.; small nuclear ribonucleoprotein 70 (U1) [gene_biotype:protein_coding transcript_biotype:protein_coding]; Mus musculus small nuclear ribonucleoprotein 70 (U1), mRNA (cDNA clone MGC:163625 IMAGE:40130271), complete cds.; Mus musculus small nuclear ribonucleoprotein 70 (U1), mRNA (cDNA clone MGC:163651 IMAGE…
TC1100001636.mm.1	9.91	9.52	1.31	0.002244	Mir6928	microRNA 6928	NR_105893; ENSMUST00000185166	Mus musculus microRNA 6928 (Mir6928), microRNA.; microRNA 6928 [gene_biotype:miRNA transcript_biotype:miRNA]
TC0X00003139.mm.1	8.16	7.78	1.3	0.00346	Gm8261	predicted gene 8261 [Source:MGI Symbol;Acc:MGI:3647364]	ENSMUST00000119275; OTTMUST00000045511	predicted gene 8261 [gene_biotype:processed_pseudogene transcript_biotype:processed_pseudogene]; zinc finger ZZ domain containing 3 (Zzz3) pseudogene[gene_biotype:processed_pseudogene transcript_biotype:processed_pseudogene]
TC1200002561.mm.1	8.56	8.19	1.3	0.006964	Ighv2-5	immunoglobulin heavy variable 2-5	NCBI_Gene:638605:presumedTranscript_1; ENSMUST00000103449	immunoglobulin heavy variable 2-5; immunoglobulin heavy variable 2-5 [gene_biotype:IG_V_gene transcript_biotype:IG_V_gene]
TC1700000308.mm.1	7.34	6.97	1.3	0.001911	Vmn2r-ps131	vomeronasal 2, receptor, pseudogene 131	OTTMUST00000103809; ENSMUST00000176094	vomeronasal 2, receptor, pseudogene 131[gene_biotype:unprocessed_pseudogene transcript_biotype:unprocessed_pseudogene]; vomeronasal 2, receptor, pseudogene 131 [gene_biotype:unprocessed_pseudogene transcript_biotype:unprocessed_pseudogene]
TC0200003336.mm.1	7.33	6.96	1.29	0.002686	Gm13403	predicted gene 13403	ENSMUST00000130988; ENSMUST00000127936; ENSMUST00000134271; OTTMUST00000028114; OTTMUST00000028115; OTTMUST00000028116; NONMMUT036792; NONMMUT036793; uc008jif.1	predicted gene 13403; predicted gene 13403 [gene_biotype:lincRNA transcript_biotype:lincRNA]; novel protein; Non-coding transcript identified by NONCODE: Linc; Mus musculus adult male diencephalon cDNA, RIKEN full-length enriched library, clone:9330021G02 product:unclassifiable, full insert sequence.
TC0400000082.mm.1	11.76	11.4	1.29	0.003	Mir684-2	microRNA 684-2; microRNA 684-2 (Mir684-2), microRNA.	NR_030455; NR_030455.1; uc012dan.1	Mus musculus microRNA 684-2 (Mir684-2), microRNA.; microRNA 684-2 (Mir684-2), microRNA.
TC0700004560.mm.1	9.46	9.09	1.29	0.006079	Gm2431	predicted gene 2431 [Source:MGI Symbol;Acc:MGI:3780598]	ENSMUST00000171531	predicted gene 2431 [gene_biotype:protein_coding transcript_biotype:protein_coding]
TC0800000594.mm.1	7.29	6.92	1.29	0.000724	n-R5s98	nuclear encoded rRNA 5S 98 [Source:MGI Symbol;Acc:MGI:4421946]	ENSMUST00000122549	nuclear encoded rRNA 5S 98 [gene_biotype:rRNA transcript_biotype:rRNA]
TC0X00000776.mm.1	7.94	7.58	1.29	0.000479	Gm23121	predicted gene, 23121 [Source:MGI Symbol;Acc:MGI:5452898]	ENSMUST00000157653	predicted gene, 23121 [gene_biotype:snRNA transcript_biotype:snRNA]
TC1800000311.mm.1	13.49	13.12	1.29	0.004751	Matr3	matrin 3	NM_010771; ENSMUST00000166793; BC029070; BC090833; NM_010771.6; NONMMUT031960; NONMMUT031961; uc008emg.2; uc008emh.2; uc029tmi.1	Mus musculus matrin 3 (Matr3), mRNA.; matrin 3 [gene_biotype:protein_coding transcript_biotype:protein_coding]; Mus musculus matrin 3, mRNA (cDNA clone MGC:28206 IMAGE:3989914), complete cds.; Mus musculus matrin 3, mRNA (cDNA clone MGC:101923 IMAGE:6854095), complete cds.; matrin 3; Non-coding transcript identified by NONCODE: Exonic; Non-coding transcript identified by NONCODE: Linc; Mus muscul…
TC0500000268.mm.1	6.41	6.05	1.28	0.000911	Gm7420	predicted gene 7420 [Source:MGI Symbol;Acc:MGI:3647909]	ENSMUST00000162836; NONMMUT051666; NONMMUT051667; OTTMUST00000077652	predicted gene 7420 [gene_biotype:transcribed_processed_pseudogene transcript_biotype:transcribed_processed_pseudogene]; Non-coding transcript identified by NONCODE: Sense No Exonic; Mortality factor 4-like protein 1 (Morf4l1) pseudogene[gene_biotype:transcribed_processed_pseudogene transcript_biotype:transcribed_processed_pseudogene]
TC0600000765.mm.1	8.5	8.16	1.27	0.005017	Ndnf	neuron-derived neurotrophic factor	NM_172399; ENSMUST00000054351; ENSMUST00000169795; BC047154; NM_172399.3; OTTMUST00000090205; OTTMUST00000090207; NONMMUT057259; NONMMUT057260; uc009cei.1	Mus musculus neuron-derived neurotrophic factor (Ndnf), mRNA.; neuron-derived neurotrophic factor [gene_biotype:protein_coding transcript_biotype:protein_coding]; neuron-derived neurotrophic factor [gene_biotype:protein_coding transcript_biotype:retained_intron]; Mus musculus RIKEN cDNA A930038C07 gene, mRNA (cDNA clone MGC:54980 IMAGE:6489681), complete cds.; neuron-derived neurotrophic factor; …
TC0700002755.mm.1	5.01	4.67	1.27	0.004512	Gm25259	predicted gene, 25259 [Source:MGI Symbol;Acc:MGI:5455036]	ENSMUST00000083048	predicted gene, 25259 [gene_biotype:snRNA transcript_biotype:snRNA]
TC1000003154.mm.1	7.64	7.3	1.27	0.002186	Mir6917	microRNA 6917	NR_105882; ENSMUST00000184111	Mus musculus microRNA 6917 (Mir6917), microRNA.; microRNA 6917 [gene_biotype:miRNA transcript_biotype:miRNA]
TC1100002713.mm.1	7.48	7.13	1.27	0.00752	Olfr1372-ps1	olfactory receptor 1372, pseudogene 1	NR_034155; OTTMUST00000012495; ENSMUST00000121007; uc011xuo.1	Mus musculus olfactory receptor 1372, pseudogene 1 (Olfr1372-ps1), non-coding RNA.; olfactory receptor 1372, pseudogene 1[gene_biotype:transcribed_unprocessed_pseudogene transcript_biotype:transcribed_unprocessed_pseudogene]; olfactory receptor 1372, pseudogene 1 [gene_biotype:transcribed_unprocessed_pseudogene transcript_biotype:transcribed_unprocessed_pseudogene]
TC0900002897.mm.1	4.64	4.3	1.26	0.0057	Gm25607	predicted gene, 25607 [Source:MGI Symbol;Acc:MGI:5455384]	ENSMUST00000104020	predicted gene, 25607 [gene_biotype:snoRNA transcript_biotype:snoRNA]
TC0100000156.mm.1	7.56	7.24	1.25	0.008125	Mir30c-2	microRNA 30c-2	NR_029717; NR_029717.1; ENSMUST00000083633; ENSMUST00000182303; OTTMUST00000114071; NONMMUT000351; uc007ama.2	Mus musculus microRNA 30c-2 (Mir30c-2), microRNA.; microRNA 30c-2; microRNA 30c-2 [gene_biotype:miRNA transcript_biotype:miRNA]; predicted gene, 27028 [gene_biotype:lincRNA transcript_biotype:lincRNA]; novel transcript; Non-coding transcript identified by NONCODE: Linc
TC0500001265.mm.1	6.33	6.02	1.24	0.003061	Gm13840; RP23-228F6.3	predicted gene 13840 [Source:MGI Symbol;Acc:MGI:3649479]; putative novel transcript	ENSMUST00000149608; OTTMUST00000034861; NONMMUT054068	predicted gene 13840 [gene_biotype:sense_intronic transcript_biotype:sense_intronic]; putative novel transcript; Non-coding transcript identified by NONCODE: Sense No Exonic
TC0900000815.mm.1	9.17	8.86	1.24	0.005475	Gm22455	predicted gene, 22455 [Source:MGI Symbol;Acc:MGI:5452232]	ENSMUST00000082580	predicted gene, 22455 [gene_biotype:snoRNA transcript_biotype:snoRNA]
TC1400000107.mm.1	4.64	4.33	1.24	0.003909	Gm25964	predicted gene, 25964 [Source:MGI Symbol;Acc:MGI:5455741]	ENSMUST00000157171	predicted gene, 25964 [gene_biotype:snRNA transcript_biotype:snRNA]
TC0100003159.mm.1	4.77	4.47	1.23	0.008272	Gm25609	predicted gene, 25609 [Source:MGI Symbol;Acc:MGI:5455386]	ENSMUST00000104019	predicted gene, 25609 [gene_biotype:snRNA transcript_biotype:snRNA]
TC0300002708.mm.1	4.85	4.56	1.23	0.009002	Gm24383	predicted gene, 24383	ENSMUST00000122691; NONMMUT044712	predicted gene, 24383; Non-coding transcript identified by NONCODE: Linc
TC0900000813.mm.1	7.75	7.44	1.23	0.007503	Gm22571	predicted gene, 22571 [Source:MGI Symbol;Acc:MGI:5452348]	ENSMUST00000082984	predicted gene, 22571 [gene_biotype:snoRNA transcript_biotype:snoRNA]
TC1200001606.mm.1	7.6	7.3	1.23	0.008735	Gm23875	predicted gene, 23875	ENSMUST00000083711; NONMMUT013855	predicted gene, 23875; Non-coding transcript identified by NONCODE: Linc
TC0100003645.mm.1	11.71	11.43	1.22	0.004752	Hnrnpu	heterogeneous nuclear ribonucleoprotein U	NM_016805; ENSMUST00000037748; ENSMUST00000134291; ENSMUST00000146362; ENSMUST00000150825; ENSMUST00000162916; BC018353; NM_016805.2; OTTMUST00000051942; OTTMUST00000051943; OTTMUST00000051944; OTTMUST00000051945; OTTMUST00000088549; OTTMUST00000088550; ENSMUST00000159117; ENSMUST00000161769; OTTMUST00000088547; NONMMUT003960; NONMMUT003961; NONMMUT003962; NONMMUT003963; NONMMUT003964; NONMMUT003…	Mus musculus heterogeneous nuclear ribonucleoprotein U (Hnrnpu), mRNA.; heterogeneous nuclear ribonucleoprotein U [gene_biotype:protein_coding transcript_biotype:protein_coding]; heterogeneous nuclear ribonucleoprotein U [gene_biotype:protein_coding transcript_biotype:retained_intron]; heterogeneous nuclear ribonucleoprotein U [gene_biotype:protein_coding transcript_biotype:processed_transcript];…
TC0300000756.mm.1	16.98	16.7	1.22	0.005038	Gm22642	predicted gene, 22642	ENSMUST00000175352; NONMMUT043960	predicted gene, 22642; Non-coding transcript identified by NONCODE: Linc
TC1400000840.mm.1	6.26	5.98	1.22	0.002679	Gm16261	predicted gene 16261 [Source:MGI Symbol;Acc:MGI:3826544]	ENSMUST00000096813; NONMMUT021104; OTTMUST00000081753	predicted gene 16261 [gene_biotype:processed_pseudogene transcript_biotype:processed_pseudogene]; Non-coding transcript identified by NONCODE: Linc; SEC61, gamma subunit (Sec61g) pseudogene[gene_biotype:processed_pseudogene transcript_biotype:processed_pseudogene]
TC1800000301.mm.1	6.6	6.31	1.22	0.008683	Egr1	early growth response 1	NM_007913; ENSMUST00000064795; ENSMUST00000165033; BC138613; BC138615; NM_007913.5; OTTMUST00000049827; uc008elt.1	Mus musculus early growth response 1 (Egr1), mRNA.; early growth response 1 [gene_biotype:protein_coding transcript_biotype:protein_coding]; Mus musculus early growth response 1, mRNA (cDNA clone MGC:170238 IMAGE:8861633), complete cds.; Mus musculus early growth response 1, mRNA (cDNA clone MGC:170240 IMAGE:8861635), complete cds.; early growth response 1; early growth response 1[gene_biotype:pr…
TC0700003347.mm.1	10.3	10.02	1.21	0.007308	Snord107	small nucleolar RNA, C/D box 107 [Source:MGI Symbol;Acc:MGI:4358283]	ENSMUST00000158750	small nucleolar RNA, C/D box 107 [gene_biotype:snoRNA transcript_biotype:snoRNA]
TC1800000691.mm.1	4.18	3.91	1.21	0.001503	Gm22219	predicted gene, 22219	ENSMUST00000157562; NONMMUT032729	predicted gene, 22219; Non-coding transcript identified by NONCODE: Linc
TC1900000984.mm.1	19.27	19	1.21	0.004143	Malat1; MALAT1	metastasis associated lung adenocarcinoma transcript 1 (non-coding RNA); Metastasis associated lung adenocarcinoma transcript 1	NR_002847; ENSMUST00000184740; NR_002847.2; OTTMUST00000097547; OTTMUST00000097548; OTTMUST00000097549; OTTMUST00000097550; OTTMUST00000097551; ENSMUST00000172812; ENSMUST00000173314; ENSMUST00000173499; ENSMUST00000173523; ENSMUST00000174808; KnowTID_00004170; KnowTID_00004171; KnowTID_00004172; KnowTID_00004173; KnowTID_00004174; KnowTID_00004175; KnowTID_00004176; KnowTID_00004177; KnowTID_000…	Mus musculus metastasis associated lung adenocarcinoma transcript 1 (non-coding RNA) (Malat1), long non-coding RNA.; Metastasis associated lung adenocarcinoma transcript 1; metastasis associated lung adenocarcinoma transcript 1 (non-coding RNA); metastasis associated lung adenocarcinoma transcript 1 (non-coding RNA) [gene_biotype:lincRNA transcript_biotype:lincRNA]; Non-coding transcript identifi…
TC1100001948.mm.1	3.66	3.93	-1.21	0.004304	Gm11731; RP23-41E14.3	predicted gene 11731 [Source:MGI Symbol;Acc:MGI:3650739]; novel transcript	ENSMUST00000139704; OTTMUST00000008325; NONMMUT012880	predicted gene 11731 [gene_biotype:lincRNA transcript_biotype:lincRNA]; novel transcript; Non-coding transcript identified by NONCODE: Linc
TC1800001745.mm.1	8.42	8.69	-1.21	0.007111	Ier3ip1	immediate early response 3 interacting protein 1	NM_025409; ENSMUST00000026487; ENSMUST00000128679; ENSMUST00000136800; ENSMUST00000152369; BC021512; NM_025409.3; OTTMUST00000084179; OTTMUST00000084180; OTTMUST00000084181; OTTMUST00000084182; NONMMUT033132; uc008fqr.2	Mus musculus immediate early response 3 interacting protein 1 (Ier3ip1), mRNA.; immediate early response 3 interacting protein 1 [gene_biotype:protein_coding transcript_biotype:protein_coding]; immediate early response 3 interacting protein 1 [gene_biotype:protein_coding transcript_biotype:retained_intron]; immediate early response 3 interacting protein 1 [gene_biotype:protein_coding transcript_b…
TC0200002662.mm.1	6.93	7.22	-1.22	0.00595	Gm14274	predicted gene 14274 [Source:MGI Symbol;Acc:MGI:3649603]	ENSMUST00000117182; NONMMUT041498; OTTMUST00000038656	predicted gene 14274 [gene_biotype:processed_pseudogene transcript_biotype:processed_pseudogene]; Non-coding transcript identified by NONCODE: Linc; N-acetyltransferase ARD1 homolog (S. cerevisiae) (Ard1) pseudogene[gene_biotype:processed_pseudogene transcript_biotype:processed_pseudogene]
TC0300000441.mm.1	5.52	5.8	-1.22	0.007021	Gm16016	predicted gene 16016 [Source:MGI Symbol;Acc:MGI:3802068]	ENSMUST00000120831; NONMMUT043182; OTTMUST00000072112	predicted gene 16016 [gene_biotype:processed_pseudogene transcript_biotype:processed_pseudogene]; Non-coding transcript identified by NONCODE: Antisense; ubiquitin-conjugating enzyme E2F (Ube2f) pseudogene[gene_biotype:processed_pseudogene transcript_biotype:processed_pseudogene]
TC0300002437.mm.1	3.82	4.1	-1.22	0.007029	Gm4982	predicted gene 4982 [Source:MGI Symbol;Acc:MGI:3646925]	ENSMUST00000160440; OTTMUST00000088532	predicted gene 4982 [gene_biotype:unprocessed_pseudogene transcript_biotype:unprocessed_pseudogene]; TD and POZ domain-containing protein 3 (Tdpoz3) pseudogene[gene_biotype:unprocessed_pseudogene transcript_biotype:unprocessed_pseudogene]
TC0600001052.mm.1	3.27	3.56	-1.22	0.008392	Vmn1r40	vomeronasal 1 receptor 40	NM_053228; ENSMUST00000075158; NM_053228.1; OTTMUST00000096587; BC141626; uc009cwk.1	Mus musculus vomeronasal 1 receptor 40 (Vmn1r40), mRNA.; vomeronasal 1 receptor 40 [gene_biotype:protein_coding transcript_biotype:protein_coding]; vomeronasal 1 receptor 40; vomeronasal 1 receptor 40[gene_biotype:protein_coding transcript_biotype:protein_coding]; Synthetic construct Mus musculus clone IMAGE:100014657, MGC:175463 vomeronasal 1 receptor, B7 (V1rb7) mRNA, encodes complete protein.
TC0700003769.mm.1	6.69	6.97	-1.22	0.00288	Aqp11	aquaporin 11; Synthetic construct Mus musculus clone IMAGE:100062037, MGC:190333 aquaporin 11 (Aqp11) mRNA, encodes complete protein.	NM_175105; ENSMUST00000084986; BC156614; NM_175105.3; NONMMUT062843; uc009ijs.1; uc009ijt.1	Mus musculus aquaporin 11 (Aqp11), mRNA.; aquaporin 11 [gene_biotype:protein_coding transcript_biotype:protein_coding]; Synthetic construct Mus musculus clone IMAGE:100062037, MGC:190333 aquaporin 11 (Aqp11) mRNA, encodes complete protein.; aquaporin 11; Non-coding transcript identified by NONCODE: Exonic
TC0X00000779.mm.1	4.18	4.47	-1.22	0.008867	Gm14744	predicted gene 14744	NM_001085544; ENSMUST00000114039; NM_001085544.1; OTTMUST00000043236; uc009tqs.1	Mus musculus predicted gene 14744 (Gm14744), mRNA.; predicted gene 14744 [gene_biotype:protein_coding transcript_biotype:protein_coding]; predicted gene 14744; novel protein similar to odorant binding protein I f Obp1f (Rattus norvegicus)[gene_biotype:protein_coding transcript_biotype:protein_coding]
TC1900000441.mm.1	7.19	7.48	-1.22	0.008054	Cd274	CD274 antigen	NM_021893; ENSMUST00000016640; BC066841; NM_021893.3; OTTMUST00000035406; NONMMUT034373; NONMMUT034374; uc008hdi.2	Mus musculus CD274 antigen (Cd274), mRNA.; CD274 antigen [gene_biotype:protein_coding transcript_biotype:protein_coding]; Mus musculus CD274 antigen, mRNA (cDNA clone MGC:76638 IMAGE:30101931), complete cds.; CD274 antigen; CD274 antigen[gene_biotype:protein_coding transcript_biotype:protein_coding]; Non-coding transcript identified by NONCODE: Exonic
TC0100001853.mm.1	8.73	9.02	-1.23	0.009841	Ints7	integrator complex subunit 7	NM_178632; ENSMUST00000045450; BC054120; NM_178632.5; NONMMUT004385; uc007eco.1; uc007ecp.1; uc007ecq.1; uc007ecr.1	Mus musculus integrator complex subunit 7 (Ints7), transcript variant 1, mRNA.; integrator complex subunit 7 [gene_biotype:protein_coding transcript_biotype:protein_coding]; Mus musculus integrator complex subunit 7, mRNA (cDNA clone MGC:59468 IMAGE:6506658), complete cds.; integrator complex subunit 7; Non-coding transcript identified by NONCODE: Linc; Mus musculus integrator complex subunit 7 (…
TC0100002286.mm.1	6.06	6.35	-1.23	0.008085	Gm3852	predicted gene 3852; SubName: Full=MCG1031563; SubName: Full=Uncharacterized protein;	ENSMUST00000169792; NM_001177356.1; uc011wkj.1; ENSMUST00000182781; NONMMUT000818; NONMMUT000819; OTTMUST00000113102	predicted gene 3852; SubName: Full=MCG1031563; SubName: Full=Uncharacterized protein;; predicted gene 3852 [gene_biotype:processed_pseudogene transcript_biotype:processed_pseudogene]; Non-coding transcript identified by NONCODE: Linc; bladder cancer associated protein homolog (human) (Blcap) pseudogene[gene_biotype:processed_pseudogene transcript_biotype:processed_pseudogene]
TC0400003728.mm.1	5.32	5.62	-1.23	0.003007	Gm7534	predicted gene 7534	NM_001080712; ENSMUST00000097849; NM_001080712.1; OTTMUST00000024608; uc008veg.1	Mus musculus predicted gene 7534 (Gm7534), mRNA.; predicted gene 7534 [gene_biotype:protein_coding transcript_biotype:protein_coding]; predicted gene 7534; novel zona pellucida-like domain containing protein[gene_biotype:protein_coding transcript_biotype:protein_coding]
TC1100001416.mm.1	5.39	5.69	-1.23	0.009199	Gm11502	predicted gene 11502 [Source:MGI Symbol;Acc:MGI:3652282]	ENSMUST00000120917; NONMMUT011539; OTTMUST00000002766	predicted gene 11502 [gene_biotype:processed_pseudogene transcript_biotype:processed_pseudogene]; Non-coding transcript identified by NONCODE: Linc; novel pseudogene (similar to RIKEN cDNA 4833439L19 gene)[gene_biotype:processed_pseudogene transcript_biotype:processed_pseudogene]
TC1300001069.mm.1	10.1	10.4	-1.23	0.009858	Wdr41	WD repeat domain 41	NM_172590; ENSMUST00000046437; ENSMUST00000056512; ENSMUST00000159647; ENSMUST00000160115; ENSMUST00000160409; ENSMUST00000160801; ENSMUST00000167155; BC138095; BC145144; NM_172590.2; OTTMUST00000089151; OTTMUST00000089152; OTTMUST00000089153; OTTMUST00000089154; uc007rlz.1; uc011zcw.1	Mus musculus WD repeat domain 41 (Wdr41), mRNA.; WD repeat domain 41; WD repeat domain 41 [gene_biotype:protein_coding transcript_biotype:protein_coding]; Mus musculus WD repeat domain 41, mRNA (cDNA clone MGC:169719 IMAGE:8861114), complete cds.; Mus musculus WD repeat domain 41, mRNA (cDNA clone MGC:178703 IMAGE:9053695), complete cds.; WD repeat domain 41[gene_biotype:protein_coding transcript…
TC0300001665.mm.1	5.45	5.76	-1.24	0.009861	Gm8957	predicted gene 8957 [Source:MGI Symbol;Acc:MGI:3779827]	ENSMUST00000182082; OTTMUST00000113197	predicted gene 8957 [gene_biotype:processed_pseudogene transcript_biotype:processed_pseudogene]; Glyceraldehyde-3-phosphate dehydrogenase (Gapdh) pseudogene[gene_biotype:processed_pseudogene transcript_biotype:processed_pseudogene]
TC0X00001779.mm.1	4.9	5.21	-1.24	0.00879	Gm14703; RP23-54C14.5	predicted gene 14703 [Source:MGI Symbol;Acc:MGI:3705165]; novel transcript, antisense to Syp	ENSMUST00000145894; OTTMUST00000043001; NONMMUT071723	predicted gene 14703 [gene_biotype:antisense transcript_biotype:antisense]; novel transcript, antisense to Syp; Non-coding transcript identified by NONCODE: Antisense
TC0700002946.mm.1	5.97	6.3	-1.25	0.004647	Iglon5	IgLON family member 5	NM_001164518; ENSMUST00000107974; NM_001164518.1; OTTMUST00000041046; uc009gmv.2	Mus musculus IgLON family member 5 (Iglon5), mRNA.; IgLON family member 5 [gene_biotype:protein_coding transcript_biotype:protein_coding]; IgLON family member 5; IgLON family member 5[gene_biotype:protein_coding transcript_biotype:protein_coding]
TC0200002417.mm.1	10.97	11.3	-1.26	0.008764	Gm14176	predicted gene 14176	ENSMUST00000180333; ENSMUST00000121302; OTTMUST00000037779	predicted gene 14176; predicted gene 14176 [gene_biotype:processed_pseudogene transcript_biotype:processed_pseudogene]; ubiquitin-conjugating enzyme E2I (Ube2i) pseudogene[gene_biotype:processed_pseudogene transcript_biotype:processed_pseudogene]
TC0400002093.mm.1	8.32	8.65	-1.26	0.009662	Aurkaip1	aurora kinase A interacting protein 1	NM_025338; ENSMUST00000084097; ENSMUST00000105591; ENSMUST00000105592; ENSMUST00000129711; ENSMUST00000139651; ENSMUST00000151222; BC011245; NM_025338.4; OTTMUST00000025540; OTTMUST00000025541; OTTMUST00000025542; OTTMUST00000025543; OTTMUST00000025544; OTTMUST00000025545; NONMMUT051000; uc008wey.2	Mus musculus aurora kinase A interacting protein 1 (Aurkaip1), mRNA.; aurora kinase A interacting protein 1 [gene_biotype:protein_coding transcript_biotype:protein_coding]; aurora kinase A interacting protein 1 [gene_biotype:protein_coding transcript_biotype:processed_transcript]; aurora kinase A interacting protein 1 [gene_biotype:protein_coding transcript_biotype:retained_intron]; Mus musculus …
TC0700004074.mm.1	6.54	6.87	-1.26	0.008194	Gm9105	predicted gene 9105 [Source:MGI Symbol;Acc:MGI:3648833]	ENSMUST00000120160; OTTMUST00000047725	predicted gene 9105 [gene_biotype:processed_pseudogene transcript_biotype:processed_pseudogene]; peptidylprolyl isomerase (cyclophilin)-like 2 (Ppil2) pseudogene[gene_biotype:processed_pseudogene transcript_biotype:processed_pseudogene]
TC0800001231.mm.1	12.02	12.35	-1.26	0.007433	Nutf2; Nutf2-ps1	nuclear transport factor 2; nuclear transport factor 2, pseudogene 1	NM_026532; NR_033574; BC003955; BC083165; BC086773; NM_026532.3; ENSMUST00000008594; uc009nej.1	Mus musculus nuclear transport factor 2 (Nutf2), mRNA.; Mus musculus nuclear transport factor 2, pseudogene 1 (Nutf2-ps1), non-coding RNA.; Mus musculus nuclear transport factor 2, mRNA (cDNA clone MGC:7387 IMAGE:3487899), complete cds.; Mus musculus nuclear transport factor 2, mRNA (cDNA clone MGC:102405 IMAGE:6437914), complete cds.; Mus musculus nuclear transport factor 2, mRNA (cDNA clone MGC…
TC0800001978.mm.1	3.92	4.26	-1.26	0.005405	Gm8051	predicted gene 8051 [Source:MGI Symbol;Acc:MGI:3647834]	ENSMUST00000120464; NONMMUT065106; OTTMUST00000065058	predicted gene 8051 [gene_biotype:processed_pseudogene transcript_biotype:processed_pseudogene]; Non-coding transcript identified by NONCODE: Antisense; ubiquitin-conjugating enzyme E2I (Ube2i) pseudogene[gene_biotype:processed_pseudogene transcript_biotype:processed_pseudogene]
TC0800002425.mm.1	6.84	7.17	-1.26	0.009468	Abhd8	abhydrolase domain containing 8	NM_022419; ENSMUST00000008094; BC026540; NM_022419.3; uc009mdf.2; uc009mdg.2	Mus musculus abhydrolase domain containing 8 (Abhd8), mRNA.; abhydrolase domain containing 8 [gene_biotype:protein_coding transcript_biotype:protein_coding]; Mus musculus abhydrolase domain containing 8, mRNA (cDNA clone MGC:35837 IMAGE:5050705), complete cds.; abhydrolase domain containing 8
TC0900001417.mm.1	4.22	4.56	-1.26	0.008969	Gm10621	predicted gene 10621	ENSMUST00000098384	predicted gene 10621
TC0900002235.mm.1	12.45	12.78	-1.26	0.009996	Rexo2	REX2, RNA exonuclease 2 homolog (S. cerevisiae)	NM_024233; ENSMUST00000034524; BC003445; NM_024233.3; uc009pia.1; uc009pib.1	Mus musculus REX2, RNA exonuclease 2 homolog (S. cerevisiae) (Rexo2), mRNA.; REX2, RNA exonuclease 2 homolog (S. cerevisiae) [gene_biotype:protein_coding transcript_biotype:protein_coding]; Mus musculus REX2, RNA exonuclease 2 homolog (S. cerevisiae), mRNA (cDNA clone MGC:6864 IMAGE:2651110), complete cds.; REX2, RNA exonuclease 2 homolog (S. cerevisiae)
TC0X00002179.mm.1	3.7	4.04	-1.26	0.009659	Olfr1323	olfactory receptor 1323; Synthetic construct Mus musculus clone IMAGE:100015928, MGC:183497 olfactory receptor 1323 (Olfr1323) mRNA, encodes complete protein.	NM_146390; ENSMUST00000057071; BC148819; NM_146390.1; OTTMUST00000043082; uc009tdl.1	Mus musculus olfactory receptor 1323 (Olfr1323), mRNA.; olfactory receptor 1323 [gene_biotype:protein_coding transcript_biotype:protein_coding]; Synthetic construct Mus musculus clone IMAGE:100015928, MGC:183497 olfactory receptor 1323 (Olfr1323) mRNA, encodes complete protein.; olfactory receptor 1323; olfactory receptor 1323[gene_biotype:protein_coding transcript_biotype:protein_coding]
TC1100004266.mm.1	6.99	7.32	-1.26	0.002801	Irgm2	immunity-related GTPase family M member 2	NM_019440; ENSMUST00000108836; NM_019440.3; OTTMUST00000012725; uc007jau.2; uc007jav.2	Mus musculus immunity-related GTPase family M member 2 (Irgm2), mRNA.; immunity-related GTPase family M member 2 [gene_biotype:protein_coding transcript_biotype:protein_coding]; immunity-related GTPase family M member 2; immunity-related GTPase family M member 2[gene_biotype:protein_coding transcript_biotype:protein_coding]
TC1200001034.mm.1	3.73	4.06	-1.26	0.005982	B430119L08Rik; RP23-309A11.2	RIKEN cDNA B430119L08 gene [Source:MGI Symbol;Acc:MGI:2441857]; novel transcript (B430119L08Rik)	ENSMUST00000130054; OTTMUST00000058495; NONMMUT015492	RIKEN cDNA B430119L08 gene [gene_biotype:antisense transcript_biotype:antisense]; novel transcript (B430119L08Rik); Non-coding transcript identified by NONCODE: Antisense
TC1400001624.mm.1	7.47	7.81	-1.26	0.005231	Pde12; Mir7672	phosphodiesterase 12; microRNA 7672	NM_178668; NR_106132; ENSMUST00000052932; BC064450; NM_178668.3; OTTMUST00000111907; ENSMUST00000184349; NONMMUT020102; uc007stb.1; uc011zhs.1	Mus musculus phosphodiesterase 12 (Pde12), mRNA.; Mus musculus microRNA 7672 (Mir7672), microRNA.; phosphodiesterase 12 [gene_biotype:protein_coding transcript_biotype:protein_coding]; Mus musculus RIKEN cDNA E430028B21 gene, mRNA (cDNA clone MGC:69725 IMAGE:6417852), complete cds.; phosphodiesterase 12; phosphodiesterase 12[gene_biotype:protein_coding transcript_biotype:protein_coding]; microRNA…
TC0100003108.mm.1	10.39	10.73	-1.27	0.008157	Tmem183a	transmembrane protein 183A	NM_001042485; NM_020588; ENSMUST00000049470; BC003210; NM_001042485.1; NM_020588.2; uc007crq.1; uc007crr.1; uc007crs.1	Mus musculus transmembrane protein 183A (Tmem183a), transcript variant 2, mRNA.; Mus musculus transmembrane protein 183A (Tmem183a), transcript variant 1, mRNA.; transmembrane protein 183A [gene_biotype:protein_coding transcript_biotype:protein_coding]; Mus musculus transmembrane protein 183A, mRNA (cDNA clone MGC:7071 IMAGE:3156957), complete cds.; transmembrane protein 183A
TC0200000002.mm.1	8.28	8.63	-1.27	0.008979	Fam171a1	family with sequence similarity 171, member A1	NM_001081161; ENSMUST00000062934; ENSMUST00000072955; ENSMUST00000091505; ENSMUST00000115099; BC138175; NM_001081161.1; OTTMUST00000025223; OTTMUST00000025224; OTTMUST00000025225; OTTMUST00000025226; uc008idm.1; uc008idn.1; uc008ido.1	Mus musculus family with sequence similarity 171, member A1 (Fam171a1), transcript variant 1, mRNA.; family with sequence similarity 171, member A1 [gene_biotype:protein_coding transcript_biotype:protein_coding]; Mus musculus family with sequence similarity 171, member A1, mRNA (cDNA clone MGC:169799 IMAGE:8861194), complete cds.; family with sequence similarity 171, member A1; family with sequen…
TC0200002814.mm.1	9.69	10.03	-1.27	0.005408	Ppdpf	pancreatic progenitor cell differentiation and proliferation factor homolog (zebrafish)RIKEN cDNA 2700038C09 gene	NM_025598; ENSMUST00000016488; ENSMUST00000108841; ENSMUST00000127971; ENSMUST00000135011; ENSMUST00000138800; ENSMUST00000146089; BC058516; BC091753; BC100439; NM_025598.2; OTTMUST00000040051; OTTMUST00000040052; OTTMUST00000040053; OTTMUST00000040054; OTTMUST00000040055; OTTMUST00000040056; NONMMUT041892; NONMMUT041893; NONMMUT041894; NONMMUT041895; uc008oli.1; uc008olj.1	Mus musculus pancreatic progenitor cell differentiation and proliferation factor homolog (zebrafish)RIKEN cDNA 2700038C09 gene (Ppdpf), mRNA.; pancreatic progenitor cell differentiation and proliferation factor homolog (zebrafish)RIKEN cDNA 2700038C09 gene [gene_biotype:protein_coding transcript_biotype:protein_coding]; pancreatic progenitor cell differentiation and proliferation factor homolog (…
TC0400003399.mm.1	3.33	3.68	-1.27	0.006172	Olfr1342	olfactory receptor 1342	NM_146713; ENSMUST00000060562; BC119161; NM_146713.1; OTTMUST00000019864; uc008ukq.1	Mus musculus olfactory receptor 1342 (Olfr1342), mRNA.; olfactory receptor 1342 [gene_biotype:protein_coding transcript_biotype:protein_coding]; Mus musculus olfactory receptor 1342, mRNA (cDNA clone MGC:155477 IMAGE:8733910), complete cds.; olfactory receptor 1342; olfactory receptor 1342[gene_biotype:protein_coding transcript_biotype:protein_coding]
TC0500003430.mm.1	9.52	9.86	-1.27	0.009942	Ap1s1	adaptor protein complex AP-1, sigma 1	NM_007457; ENSMUST00000111080; ENSMUST00000129356; ENSMUST00000144303; ENSMUST00000150603; ENSMUST00000154183; BC052692; NM_007457.2; OTTMUST00000056874; OTTMUST00000056875; OTTMUST00000056876; OTTMUST00000056877; OTTMUST00000056878; uc009abm.1	Mus musculus adaptor protein complex AP-1, sigma 1 (Ap1s1), mRNA.; adaptor protein complex AP-1, sigma 1 [gene_biotype:protein_coding transcript_biotype:protein_coding]; adaptor protein complex AP-1, sigma 1 [gene_biotype:protein_coding transcript_biotype:retained_intron]; Mus musculus adaptor protein complex AP-1, sigma 1, mRNA (cDNA clone MGC:64636 IMAGE:5714625), complete cds.; adaptor protein…
TC1000002514.mm.1	9.58	9.93	-1.27	0.009614	Plekhj1	pleckstrin homology domain containing, family J member 1	NM_023900; ENSMUST00000036805; BC005565; NM_023900.2; uc007geq.1; uc007ger.1	Mus musculus pleckstrin homology domain containing, family J member 1 (Plekhj1), mRNA.; pleckstrin homology domain containing, family J member 1 [gene_biotype:protein_coding transcript_biotype:protein_coding]; Mus musculus pleckstrin homology domain containing, family J member 1, mRNA (cDNA clone MGC:11718 IMAGE:3966305), complete cds.; pleckstrin homology domain containing, family J member 1
TC1300002525.mm.1	8.17	8.52	-1.27	0.005252	Cartpt	CART prepropeptide; CART prepropeptide (Cartpt), transcript variant 2, mRNA.	NM_001081493; NM_013732; ENSMUST00000022150; BC056431; NM_001081493.1; NM_013732.6; uc007rpw.1; uc007rpx.1	Mus musculus CART prepropeptide (Cartpt), transcript variant 2, mRNA.; Mus musculus CART prepropeptide (Cartpt), transcript variant 1, mRNA.; CART prepropeptide [gene_biotype:protein_coding transcript_biotype:protein_coding]; Mus musculus CART prepropeptide, mRNA (cDNA clone MGC:66635 IMAGE:6817832), complete cds.; CART prepropeptide; CART prepropeptide (Cartpt), transcript variant 2, mRNA.
TC1400002804.mm.1	3.15	3.5	-1.27	0.006436	Trav6d-7	T cell receptor alpha variable 6D-7	NCBI_Gene:385047:presumedTranscript_1; ENSMUST00000178650; uc007tqr.2	T cell receptor alpha variable 6D-7; T cell receptor alpha variable 6D-7 [gene_biotype:TR_V_gene transcript_biotype:TR_V_gene]; mRNA for T cell receptor alpha chain, partial cds, clone:pXTL65.
TC1700000367.mm.1	7.75	8.1	-1.27	0.007142	Tsr3	TSR3 20S rRNA accumulation	NM_001163718; NM_026676; ENSMUST00000063574; BC027751; BC038884; BC089019; NM_001163718.1; NM_026676.3; uc008baf.2; uc008bag.2; uc012anb.1; uc012anc.1	Mus musculus TSR3 20S rRNA accumulation (Tsr3), transcript variant 2, mRNA.; Mus musculus TSR3 20S rRNA accumulation (Tsr3), transcript variant 1, mRNA.; TSR3 20S rRNA accumulation [gene_biotype:protein_coding transcript_biotype:protein_coding]; Mus musculus RIKEN cDNA 0610007P22 gene, mRNA (cDNA clone MGC:29196 IMAGE:5011894), complete cds.; Mus musculus RIKEN cDNA 0610007P22 gene, mRNA (cDNA cl…
TC1300002303.mm.1	6.55	6.9	-1.28	0.009337	Slc6a19	solute carrier family 6 (neurotransmitter transporter), member 19	NM_028878; ENSMUST00000022048; ENSMUST00000120322; ENSMUST00000123997; ENSMUST00000124406; ENSMUST00000132085; ENSMUST00000139087; ENSMUST00000140878; BC107411; BC107412; NM_028878.3; OTTMUST00000065018; OTTMUST00000065020; OTTMUST00000065021; OTTMUST00000065022; OTTMUST00000065023; OTTMUST00000065024; OTTMUST00000083367; uc007rdy.1; uc011zbs.1	Mus musculus solute carrier family 6 (neurotransmitter transporter), member 19 (Slc6a19), mRNA.; solute carrier family 6 (neurotransmitter transporter), member 19 [gene_biotype:protein_coding transcript_biotype:protein_coding]; solute carrier family 6 (neurotransmitter transporter), member 19 [gene_biotype:protein_coding transcript_biotype:processed_transcript]; solute carrier family 6 (neurotran…
TC1600000718.mm.1	4.17	4.52	-1.28	0.009541	4930542D17Rik	RIKEN cDNA 4930542D17 gene; RIKEN cDNA 4930542D17 gene (4930542D17Rik), non-coding RNA.	NR_040566; NR_040566.1; NONMMUT026899; uc029sxn.1	Mus musculus RIKEN cDNA 4930542D17 gene (4930542D17Rik), long non-coding RNA.; RIKEN cDNA 4930542D17 gene (4930542D17Rik), non-coding RNA.; Non-coding transcript identified by NONCODE: Antisense
TC1900000708.mm.1	6.71	7.07	-1.28	0.008299	Borcs7	BLOC-1 related complex subunit 7	NM_025563; ENSMUST00000074912; BC027506; NM_025563.3; NONMMUT034965; uc008hub.1	Mus musculus BLOC-1 related complex subunit 7 (Borcs7), mRNA.; RIKEN cDNA 2010012O05 gene [gene_biotype:protein_coding transcript_biotype:protein_coding]; Mus musculus RIKEN cDNA 2010012O05 gene, mRNA (cDNA clone MGC:41041 IMAGE:1514880), complete cds.; RIKEN cDNA 2010012O05 gene; Non-coding transcript identified by NONCODE: Exonic; Mus musculus RIKEN cDNA 2010012O05 gene (2010012O05Rik), mRNA.
TC0200001058.mm.1	3.6	3.96	-1.29	0.001195	Rps13-ps8	ribosmal protein S13, pseudogene 8 [Source:MGI Symbol;Acc:MGI:3651805]	ENSMUST00000118906; NONMMUT037869; OTTMUST00000031794	ribosmal protein S13, pseudogene 8 [gene_biotype:processed_pseudogene transcript_biotype:processed_pseudogene]; Non-coding transcript identified by NONCODE: Linc; ribosmal protein S13, pseudogene 8[gene_biotype:processed_pseudogene transcript_biotype:processed_pseudogene]
TC0200003186.mm.1	8.54	8.91	-1.29	0.007212	Dnlz	DNL-type zinc finger	NM_001139503; NM_001139504; NM_026828; ENSMUST00000028295; ENSMUST00000125848; BC139333; BC139334; NM_001139503.1; NM_001139504.1; NM_026828.3; OTTMUST00000030561; OTTMUST00000030562; uc008iur.2; uc008ius.2; uc012bsk.1	Mus musculus DNL-type zinc finger (Dnlz), transcript variant 2, mRNA.; Mus musculus DNL-type zinc finger (Dnlz), transcript variant 3, mRNA.; Mus musculus DNL-type zinc finger (Dnlz), transcript variant 1, mRNA.; DNL-type zinc finger [gene_biotype:protein_coding transcript_biotype:protein_coding]; DNL-type zinc finger [gene_biotype:protein_coding transcript_biotype:processed_transcript]; Mus musc…
TC0200003992.mm.1	3.53	3.9	-1.29	0.003042	Olfr1136	olfactory receptor 1136	NM_146659; ENSMUST00000099852; BC120618; BC120620; NM_146659.3; OTTMUST00000033048; uc008kol.2	Mus musculus olfactory receptor 1136 (Olfr1136), mRNA.; olfactory receptor 1136 [gene_biotype:protein_coding transcript_biotype:protein_coding]; Mus musculus olfactory receptor 1136, mRNA (cDNA clone MGC:155855 IMAGE:40129541), complete cds.; Mus musculus olfactory receptor 1136, mRNA (cDNA clone MGC:155857 IMAGE:40129543), complete cds.; olfactory receptor 1136; olfactory receptor 1136[gene_biot…
TC0400000525.mm.1	3.53	3.89	-1.29	0.00972	NAMA_2	MAP kinase and growth arrest RNA conserved region 2	ENSMUST00000184188	MAP kinase and growth arrest RNA conserved region 2
TC0500001521.mm.1	8.49	8.85	-1.29	0.005785	Crcp	calcitonin gene-related peptide-receptor component protein	NM_007761; ENSMUST00000026608; ENSMUST00000156729; BC012676; NM_007761.2; OTTMUST00000054477; OTTMUST00000054478; uc008zua.1; uc008zub.1	Mus musculus calcitonin gene-related peptide-receptor component protein (Crcp), mRNA.; calcitonin gene-related peptide-receptor component protein [gene_biotype:protein_coding transcript_biotype:protein_coding]; calcitonin gene-related peptide-receptor component protein [gene_biotype:protein_coding transcript_biotype:processed_transcript]; Mus musculus calcitonin gene-related peptide-receptor comp…
TC0X00002859.mm.1	7.33	7.69	-1.29	0.003754	Gm14868	predicted gene 14868 [Source:MGI Symbol;Acc:MGI:3705519]	ENSMUST00000117840; NONMMUT073683; OTTMUST00000044265	predicted gene 14868 [gene_biotype:processed_pseudogene transcript_biotype:processed_pseudogene]; Non-coding transcript identified by NONCODE: Linc; DnaJ (Hsp40) homolog subfamily C member 5 beta (Dnajc5b) pseudogene[gene_biotype:processed_pseudogene transcript_biotype:processed_pseudogene]
TC1000000186.mm.1	3.85	4.21	-1.29	0.006636	Gm20212	PREDICTED: predicted gene, 20212 (Gm20212), miscRNA.	XR_105347.1; KnowTID_00000674; NONMMUT005003	PREDICTED: predicted gene, 20212 (Gm20212), miscRNA.; Non-coding transcript identified by Luo, et al.; Non-coding transcript identified by NONCODE: Linc
TC1600001301.mm.1	7.08	7.46	-1.29	0.006711	Dgcr14	DiGeorge syndrome critical region gene 14	NM_001081633; NM_022408; ENSMUST00000003621; BC013711; NM_001081633.1; NM_022408.2; uc007ymm.1; uc007ymn.1	Mus musculus DiGeorge syndrome critical region gene 14 (Dgcr14), transcript variant 2, mRNA.; Mus musculus DiGeorge syndrome critical region gene 14 (Dgcr14), transcript variant 1, mRNA.; DiGeorge syndrome critical region gene 14 [gene_biotype:protein_coding transcript_biotype:protein_coding]; Mus musculus DiGeorge syndrome critical region gene 14, mRNA (cDNA clone MGC:11442 IMAGE:3708646), compl…
TC0400000430.mm.1	5.6	5.98	-1.3	0.008855	Gm26643	predicted gene, 26643 [Source:MGI Symbol;Acc:MGI:5477137]	ENSMUST00000180854; NONMMUT046947	predicted gene, 26643 [gene_biotype:lincRNA transcript_biotype:lincRNA]; Non-coding transcript identified by NONCODE: Antisense
TC0900003182.mm.1	13.28	13.66	-1.3	0.009755	Stt3b	STT3, subunit of the oligosaccharyltransferase complex, homolog B (S. cerevisiae)	NM_024222; ENSMUST00000035010; BC052433; NM_024222.2; uc009ryp.1	Mus musculus STT3, subunit of the oligosaccharyltransferase complex, homolog B (S. cerevisiae) (Stt3b), mRNA.; STT3, subunit of the oligosaccharyltransferase complex, homolog B (S. cerevisiae) [gene_biotype:protein_coding transcript_biotype:protein_coding]; Mus musculus STT3, subunit of the oligosaccharyltransferase complex, homolog B (S. cerevisiae), mRNA (cDNA clone MGC:64679 IMAGE:6837097), co…
TC0X00002140.mm.1	3.8	4.18	-1.3	0.005772	Gm5386	predicted pseudogene 5386 [Source:MGI Symbol;Acc:MGI:3644449]	ENSMUST00000121749; NONMMUT072282; OTTMUST00000042755	predicted pseudogene 5386 [gene_biotype:processed_pseudogene transcript_biotype:processed_pseudogene]; Non-coding transcript identified by NONCODE: Linc; thyroid hormone receptor associated protein 3 (Thrap3) pseudogene[gene_biotype:processed_pseudogene transcript_biotype:processed_pseudogene]
TC1100001100.mm.1	7.87	8.25	-1.3	0.009573	Timm22	translocase of inner mitochondrial membrane 22	NM_019818; NM_023355; ENSMUST00000021203; ENSMUST00000120699; ENSMUST00000152183; ENSMUST00000164102; BC055279; NM_019818.4; NM_023355.1; OTTMUST00000014067; OTTMUST00000014068; OTTMUST00000074145; OTTMUST00000092946; uc007kfq.2; uc011xzr.1	Mus musculus translocase of inner mitochondrial membrane 22 (Timm22), transcript variant 1, mRNA.; Mus musculus translocase of inner mitochondrial membrane 22 (Timm22), transcript variant 2, mRNA.; translocase of inner mitochondrial membrane 22 [gene_biotype:protein_coding transcript_biotype:protein_coding]; translocase of inner mitochondrial membrane 22 [gene_biotype:protein_coding transcript_bi…
TC0500001038.mm.1	11.21	11.61	-1.31	0.009581	Lrrc8b	leucine rich repeat containing 8 family, member B	NM_001033550; ENSMUST00000112707; BC138877; BC138878; NM_001033550.2; uc008yle.1	Mus musculus leucine rich repeat containing 8 family, member B (Lrrc8b), mRNA.; leucine rich repeat containing 8 family, member B [gene_biotype:protein_coding transcript_biotype:protein_coding]; Mus musculus leucine rich repeat containing 8 family, member B, mRNA (cDNA clone MGC:170504 IMAGE:8861899), complete cds.; Mus musculus leucine rich repeat containing 8 family, member B, mRNA (cDNA clone …
TC0900000210.mm.1	9.25	9.65	-1.31	0.006684	Prkcsh	protein kinase C substrate 80K-H	NM_008925; ENSMUST00000003493; ENSMUST00000115331; BC009816; NM_008925.1; uc009oni.1; uc009onj.1; uc009onk.1	Mus musculus protein kinase C substrate 80K-H (Prkcsh), transcript variant 2, mRNA.; protein kinase C substrate 80K-H [gene_biotype:protein_coding transcript_biotype:protein_coding]; Mus musculus protein kinase C substrate 80K-H, mRNA (cDNA clone MGC:13908 IMAGE:4008182), complete cds.; protein kinase C substrate 80K-H
TC1000001839.mm.1	3.79	4.18	-1.31	0.005314	Gm20149	PREDICTED: predicted gene, 20149 (Gm20149), mRNA.	XM_003084824.1; NONMMUT004935	PREDICTED: predicted gene, 20149 (Gm20149), mRNA.; Non-coding transcript identified by NONCODE: Antisense
TC0500001635.mm.1	8.04	8.44	-1.32	0.007833	Ppp1r35	protein phosphatase 1, regulatory subunit 35	NM_027242; ENSMUST00000031739; ENSMUST00000126126; ENSMUST00000152298; BC052497; NM_027242.4; OTTMUST00000054922; OTTMUST00000054923; OTTMUST00000054924; NONMMUT054951; uc009adx.1	Mus musculus protein phosphatase 1, regulatory subunit 35 (Ppp1r35), mRNA.; protein phosphatase 1, regulatory subunit 35 [gene_biotype:protein_coding transcript_biotype:protein_coding]; protein phosphatase 1, regulatory subunit 35 [gene_biotype:protein_coding transcript_biotype:retained_intron]; Mus musculus RIKEN cDNA 2010007H12 gene, mRNA (cDNA clone MGC:62925 IMAGE:1429227), complete cds.; pro…
TC1900001562.mm.1	16.92	17.33	-1.32	0.008387	Scd1	stearoyl-Coenzyme A desaturase 1	NM_009127; ENSMUST00000041331; BC007474; BC055453; NM_009127.4; NONMMUT034843; NONMMUT034844; uc008hpr.2	Mus musculus stearoyl-Coenzyme A desaturase 1 (Scd1), mRNA.; stearoyl-Coenzyme A desaturase 1 [gene_biotype:protein_coding transcript_biotype:protein_coding]; Mus musculus stearoyl-Coenzyme A desaturase 1, mRNA (cDNA clone MGC:6427 IMAGE:3599932), complete cds.; Mus musculus stearoyl-Coenzyme A desaturase 1, mRNA (cDNA clone MGC:65342 IMAGE:4458907), complete cds.; stearoyl-Coenzyme A desaturase …
TC0300000220.mm.1	5.79	6.21	-1.33	0.004695	4930429B21Rik	RIKEN cDNA 4930429B21 gene	NR_027966; ENSMUST00000057768; NR_027966.1; uc012cok.1	Mus musculus RIKEN cDNA 4930429B21 gene (4930429B21Rik), long non-coding RNA.; RIKEN cDNA 4930429B21 gene
TC0600001634.mm.1	7.43	7.84	-1.33	0.009941	Ptpro	protein tyrosine phosphatase, receptor type, O	NM_001164401; NM_001164402; NM_001164403; NM_011216; ENSMUST00000077115; ENSMUST00000167002; ENSMUST00000167679; BC052743; NM_001164401.1; NM_001164402.1; NM_001164403.1; NM_011216.3; uc009emu.2; uc009emv.2; uc009emw.2; uc009emx.2; uc009emy.2	Mus musculus protein tyrosine phosphatase, receptor type, O (Ptpro), transcript variant 2, mRNA.; Mus musculus protein tyrosine phosphatase, receptor type, O (Ptpro), transcript variant 3, mRNA.; Mus musculus protein tyrosine phosphatase, receptor type, O (Ptpro), transcript variant 4, mRNA.; Mus musculus protein tyrosine phosphatase, receptor type, O (Ptpro), transcript variant 1, mRNA.; protein…
TC0700000819.mm.1	6.76	7.17	-1.33	0.007077	Akt1s1; Mir707	AKT1 substrate 1 (proline-rich); microRNA 707	NM_001253920; NM_026270; NR_030488; ENSMUST00000054343; ENSMUST00000107880; ENSMUST00000107882; ENSMUST00000107885; ENSMUST00000127783; ENSMUST00000132884; ENSMUST00000136232; ENSMUST00000141311; ENSMUST00000142880; ENSMUST00000150335; ENSMUST00000152091; BC132372; BC132374; NM_001253920.1; NM_026270.4; NR_030488.1; OTTMUST00000055800; OTTMUST00000055801; OTTMUST00000055802; OTTMUST00000055803; O…	Mus musculus AKT1 substrate 1 (proline-rich) (Akt1s1), transcript variant 1, mRNA.; Mus musculus AKT1 substrate 1 (proline-rich) (Akt1s1), transcript variant 2, mRNA.; Mus musculus microRNA 707 (Mir707), microRNA.; AKT1 substrate 1 (proline-rich) [gene_biotype:protein_coding transcript_biotype:protein_coding]; AKT1 substrate 1 (proline-rich) [gene_biotype:protein_coding transcript_biotype:retaine…
TC1500002336.mm.1	11.51	11.92	-1.33	0.009196	Smdt1	single-pass membrane protein with aspartate rich tail 1	NM_026914; ENSMUST00000023086; ENSMUST00000159054; ENSMUST00000161892; BC028457; NM_026914.1; OTTMUST00000086675; OTTMUST00000086676; OTTMUST00000086679; uc007wza.1; uc007wzb.1	Mus musculus single-pass membrane protein with aspartate rich tail 1 (Smdt1), mRNA.; single-pass membrane protein with aspartate rich tail 1 [gene_biotype:protein_coding transcript_biotype:protein_coding]; single-pass membrane protein with aspartate rich tail 1 [gene_biotype:protein_coding transcript_biotype:nonsense_mediated_decay]; Mus musculus RIKEN cDNA 1500032L24 gene, mRNA (cDNA clone MGC:4…
TC0900001381.mm.1	6.34	6.76	-1.34	0.00955	Mon1a	MON1 homolog A (yeast)	NM_028369; ENSMUST00000035202; BC048852; BC058717; NM_028369.3; uc009rng.2; uc009rnh.2	Mus musculus MON1 homolog A (yeast) (Mon1a), mRNA.; MON1 homolog A (yeast) [gene_biotype:protein_coding transcript_biotype:protein_coding]; Mus musculus MON1 homolog A (yeast), mRNA (cDNA clone MGC:54809 IMAGE:5148425), complete cds.; Mus musculus MON1 homolog A (yeast), mRNA (cDNA clone MGC:61247 IMAGE:5704178), complete cds.; MON1 homolog A (yeast)
TC1100002907.mm.1	9.54	9.96	-1.34	0.009364	Aldh3a2	aldehyde dehydrogenase family 3, subfamily A2	NM_007437; ENSMUST00000066277; ENSMUST00000074127; ENSMUST00000108715; ENSMUST00000128991; ENSMUST00000141368; ENSMUST00000147291; ENSMUST00000149298; BC003797; NM_007437.4; OTTMUST00000012932; OTTMUST00000012933; OTTMUST00000012934; OTTMUST00000012935; OTTMUST00000012936; OTTMUST00000012937; OTTMUST00000012938; NONMMUT010082; uc007jhf.1	Mus musculus aldehyde dehydrogenase family 3, subfamily A2 (Aldh3a2), mRNA.; aldehyde dehydrogenase family 3, subfamily A2 [gene_biotype:protein_coding transcript_biotype:protein_coding]; aldehyde dehydrogenase family 3, subfamily A2 [gene_biotype:protein_coding transcript_biotype:processed_transcript]; Mus musculus aldehyde dehydrogenase family 3, subfamily A2, mRNA (cDNA clone MGC:6055 IMAGE:34…
TC1100003310.mm.1	7.8	8.22	-1.34	0.004984	Fam58b	family with sequence similarity 58, member B	NM_197989; ENSMUST00000059468; BC027022; NM_197989.1; OTTMUST00000000471; uc007kjz.1	Mus musculus family with sequence similarity 58, member B (Fam58b), mRNA.; family with sequence similarity 58, member B [gene_biotype:protein_coding transcript_biotype:protein_coding]; Mus musculus RIKEN cDNA 1810009O10 gene, mRNA (cDNA clone MGC:36666 IMAGE:5367363), complete cds.; family with sequence similarity 58, member B; family with sequence similarity 58, member B[gene_biotype:protein_cod…
TC1400000329.mm.1	7.9	8.32	-1.34	0.005099	Eaf1	ELL associated factor 1	NM_028932; ENSMUST00000022446; BC079658; NM_028932.4; uc007sxt.2	Mus musculus ELL associated factor 1 (Eaf1), mRNA.; ELL associated factor 1 [gene_biotype:protein_coding transcript_biotype:protein_coding]; Mus musculus ELL associated factor 1, mRNA (cDNA clone MGC:90566 IMAGE:6853920), complete cds.; ELL associated factor 1
TC1500000087.mm.1	7.05	7.48	-1.34	0.008411	Amacr	alpha-methylacyl-CoA racemase	NM_008537; ENSMUST00000070877; BC015825; NM_008537.4; uc007vgw.1	Mus musculus alpha-methylacyl-CoA racemase (Amacr), mRNA.; alpha-methylacyl-CoA racemase [gene_biotype:protein_coding transcript_biotype:protein_coding]; Mus musculus alpha-methylacyl-CoA racemase, mRNA (cDNA clone MGC:13903 IMAGE:3980103), complete cds.; alpha-methylacyl-CoA racemase
TC0200004943.mm.1	8.51	8.95	-1.35	0.00916	Pxmp4	peroxisomal membrane protein 4	NM_021534; ENSMUST00000000896; ENSMUST00000109703; BC025796; NM_021534.3; OTTMUST00000037821; OTTMUST00000037822; NONMMUT040618; uc008njm.1	Mus musculus peroxisomal membrane protein 4 (Pxmp4), mRNA.; peroxisomal membrane protein 4 [gene_biotype:protein_coding transcript_biotype:protein_coding]; Mus musculus peroxisomal membrane protein 4, mRNA (cDNA clone MGC:35858 IMAGE:5100832), complete cds.; peroxisomal membrane protein 4; peroxisomal membrane protein 4[gene_biotype:protein_coding transcript_biotype:protein_coding]; Non-coding tr…
TC0300000597.mm.1	3.81	4.25	-1.35	0.008854	MALAT1	Metastasis associated lung adenocarcinoma transcript 1	ENSMUST00000184290	Metastasis associated lung adenocarcinoma transcript 1
TC0100000222.mm.1	8.07	8.51	-1.36	0.009226	Imp4	IMP4, U3 small nucleolar ribonucleoprotein, homolog (yeast)	NM_178601; ENSMUST00000027303; ENSMUST00000128086; ENSMUST00000134327; ENSMUST00000136770; ENSMUST00000137794; ENSMUST00000147317; ENSMUST00000149962; BC069930; NM_178601.3; OTTMUST00000073351; OTTMUST00000073352; OTTMUST00000073353; OTTMUST00000073354; OTTMUST00000073355; OTTMUST00000073356; OTTMUST00000073357; uc007aor.2	Mus musculus IMP4, U3 small nucleolar ribonucleoprotein, homolog (yeast) (Imp4), mRNA.; IMP4, U3 small nucleolar ribonucleoprotein, homolog (yeast) [gene_biotype:protein_coding transcript_biotype:protein_coding]; IMP4, U3 small nucleolar ribonucleoprotein, homolog (yeast) [gene_biotype:protein_coding transcript_biotype:processed_transcript]; IMP4, U3 small nucleolar ribonucleoprotein, homolog (ye…
TC0200004672.mm.1	7.52	7.98	-1.37	0.005134	Prokr2	prokineticin receptor 2	NM_144944; ENSMUST00000049997; ENSMUST00000110156; ENSMUST00000110157; ENSMUST00000142766; ENSMUST00000145995; BC043116; BC057557; NM_144944.3; OTTMUST00000036937; OTTMUST00000036938; OTTMUST00000036939; OTTMUST00000036940; OTTMUST00000036941; uc008mmp.2; uc008mmq.2; uc008mmr.2	Mus musculus prokineticin receptor 2 (Prokr2), mRNA.; prokineticin receptor 2 [gene_biotype:protein_coding transcript_biotype:protein_coding]; Mus musculus prokineticin receptor 2, mRNA (cDNA clone MGC:58043 IMAGE:6408655), complete cds.; Mus musculus prokineticin receptor 2, mRNA (cDNA clone MGC:66728 IMAGE:6408655), complete cds.; prokineticin receptor 2; prokineticin receptor 2[gene_biotype:pr…
TC0400003295.mm.1	4.93	5.38	-1.37	0.003122	Gm12818	predicted gene 12818 [Source:MGI Symbol;Acc:MGI:3649634]	ENSMUST00000117562; OTTMUST00000019373	predicted gene 12818 [gene_biotype:processed_pseudogene transcript_biotype:processed_pseudogene]; multiple inositol polyphosphate histidine phosphatase 1 (Minpp1) pseudogene[gene_biotype:processed_pseudogene transcript_biotype:processed_pseudogene]
TC0500001610.mm.1	10.78	11.24	-1.37	0.007679	Ift22	intraflagellar transport 22	NM_026073; ENSMUST00000008131; BC009150; NM_026073.3; uc009abc.1	Mus musculus intraflagellar transport 22 (Ift22), mRNA.; intraflagellar transport 22 [gene_biotype:protein_coding transcript_biotype:protein_coding]; Mus musculus RAB, member of RAS oncogene family-like 5, mRNA (cDNA clone MGC:6877 IMAGE:2651447), complete cds.; RAB, member of RAS oncogene family-like 5
TC0900003004.mm.1	8.56	9.02	-1.37	0.006659	Alas1	aminolevulinic acid synthase 1	NM_020559; ENSMUST00000074082; ENSMUST00000112524; ENSMUST00000123115; ENSMUST00000123601; ENSMUST00000133617; ENSMUST00000134053; ENSMUST00000141118; ENSMUST00000143125; BC022110; NM_020559.2; OTTMUST00000083802; OTTMUST00000083803; OTTMUST00000083804; OTTMUST00000083805; OTTMUST00000083806; OTTMUST00000083807; OTTMUST00000083808; OTTMUST00000083809; uc009rjj.2; uc012gzt.1	Mus musculus aminolevulinic acid synthase 1 (Alas1), transcript variant 2, mRNA.; aminolevulinic acid synthase 1 [gene_biotype:protein_coding transcript_biotype:protein_coding]; aminolevulinic acid synthase 1 [gene_biotype:protein_coding transcript_biotype:retained_intron]; aminolevulinic acid synthase 1 [gene_biotype:protein_coding transcript_biotype:nonsense_mediated_decay]; aminolevulinic acid…
TC0X00000110.mm.1	7.21	7.66	-1.37	0.002003	Xk	Kell blood group precursor (McLeod phenotype) homolog	NM_023500; ENSMUST00000015486; BC125618; BC125620; NM_023500.2; OTTMUST00000040989; uc009spq.1	Mus musculus Kell blood group precursor (McLeod phenotype) homolog (Xk), mRNA.; Kell blood group precursor (McLeod phenotype) homolog [gene_biotype:protein_coding transcript_biotype:protein_coding]; Mus musculus Kell blood group precursor (McLeod phenotype) homolog, mRNA (cDNA clone MGC:159321 IMAGE:40130133), complete cds.; Mus musculus Kell blood group precursor (McLeod phenotype) homolog, mRNA…
TC0700003057.mm.1	12.61	13.08	-1.38	0.001541	Mrgpra2a	MAS-related GPR, member A2A	NM_001172588; ENSMUST00000159004; BC064040; NM_001172588.1; OTTMUST00000084904; uc009hag.2	Mus musculus MAS-related GPR, member A2A (Mrgpra2a), mRNA.; MAS-related GPR, member A2A [gene_biotype:protein_coding transcript_biotype:protein_coding]; Mus musculus MAS-related GPR, member A2, mRNA (cDNA clone MGC:73535 IMAGE:1428847), complete cds.; MAS-related GPR, member A2A; MAS-related GPR, member A2-related[gene_biotype:protein_coding transcript_biotype:protein_coding]
TC1100003904.mm.1	4.25	4.71	-1.38	0.006003	Gm11624	predicted gene 11624 [Source:MGI Symbol;Acc:MGI:3649733]	ENSMUST00000118579; OTTMUST00000005743	predicted gene 11624 [gene_biotype:processed_pseudogene transcript_biotype:processed_pseudogene]; novel pseudogene[gene_biotype:processed_pseudogene transcript_biotype:processed_pseudogene]
TC1500001041.mm.1	12.25	12.72	-1.38	0.004886	Mettl7a3	methyltransferase like 7A3	NM_001081471; ENSMUST00000075420; NM_001081471.1; uc007xqx.1	Mus musculus methyltransferase like 7A3 (Mettl7a3), mRNA.; methyltransferase like 7A3 [gene_biotype:protein_coding transcript_biotype:protein_coding]; methyltransferase like 7A3
TC1500002151.mm.1	5.77	6.23	-1.38	0.002834	Amigo2	adhesion molecule with Ig like domain 2	NM_001164563; NM_001164602; NM_178114; ENSMUST00000053106; BC095990; NM_001164563.1; NM_001164602.1; NM_178114.4; uc007xks.2; uc011zyk.1; uc011zyl.1	Mus musculus adhesion molecule with Ig like domain 2 (Amigo2), transcript variant 2, mRNA.; Mus musculus adhesion molecule with Ig like domain 2 (Amigo2), transcript variant 3, mRNA.; Mus musculus adhesion molecule with Ig like domain 2 (Amigo2), transcript variant 1, mRNA.; adhesion molecule with Ig like domain 2 [gene_biotype:protein_coding transcript_biotype:protein_coding]; Mus musculus adhes…
TC0200004715.mm.1	3.61	4.08	-1.39	0.003209	Gm14062; RP23-66F6.1	predicted gene 14062 [Source:MGI Symbol;Acc:MGI:3649735]; novel transcript	ENSMUST00000134795; OTTMUST00000037003; NONMMUT040126	predicted gene 14062 [gene_biotype:lincRNA transcript_biotype:lincRNA]; novel transcript; Non-coding transcript identified by NONCODE: Linc
TC0400003230.mm.1	8.92	9.4	-1.39	0.005784	Cpt2	carnitine palmitoyltransferase 2	NM_009949; ENSMUST00000030345; ENSMUST00000106719; ENSMUST00000106720; ENSMUST00000131644; ENSMUST00000141738; ENSMUST00000175651; BC138514; BC145859; NM_009949.2; OTTMUST00000021110; OTTMUST00000021111; OTTMUST00000021180; OTTMUST00000021181; OTTMUST00000021182; OTTMUST00000110992; uc008uan.2	Mus musculus carnitine palmitoyltransferase 2 (Cpt2), mRNA.; carnitine palmitoyltransferase 2 [gene_biotype:protein_coding transcript_biotype:protein_coding]; carnitine palmitoyltransferase 2 [gene_biotype:protein_coding transcript_biotype:processed_transcript]; carnitine palmitoyltransferase 2 [gene_biotype:protein_coding transcript_biotype:retained_intron]; Mus musculus carnitine palmitoyltrans…
TC0700001631.mm.1	9.33	9.81	-1.39	0.006072	Ampd3	adenosine monophosphate deaminase 3	NM_001276301; NM_009667; ENSMUST00000005829; ENSMUST00000106686; ENSMUST00000143786; ENSMUST00000147587; ENSMUST00000148292; ENSMUST00000170374; ENSMUST00000176487; BC040366; BC056380; NM_009667.2; OTTMUST00000057241; OTTMUST00000057242; OTTMUST00000057243; OTTMUST00000057244; OTTMUST00000057245; OTTMUST00000057246; OTTMUST00000110847; uc009jfl.1; uc009jfn.1; uc009jfm.1	Mus musculus adenosine monophosphate deaminase 3 (Ampd3), transcript variant 2, mRNA.; Mus musculus adenosine monophosphate deaminase 3 (Ampd3), transcript variant 1, mRNA.; adenosine monophosphate deaminase 3 [gene_biotype:protein_coding transcript_biotype:protein_coding]; adenosine monophosphate deaminase 3 [gene_biotype:protein_coding transcript_biotype:retained_intron]; adenosine monophosphat…
TC1000001853.mm.1	11.49	11.97	-1.39	0.000922	Gm4895	predicted gene 4895	ENSMUST00000053212; ENSMUST00000181646; OTTMUST00000112420	predicted gene 4895; predicted gene 4895 [gene_biotype:processed_pseudogene transcript_biotype:processed_pseudogene]; ubiquitin-conjugating enzyme E2Q (putative) 2 (Ube2q2) pseudogene[gene_biotype:processed_pseudogene transcript_biotype:processed_pseudogene]
TC1400002714.mm.1	7.83	8.3	-1.39	0.005426	Abcc4	ATP-binding cassette, sub-family C (CFTR/MRP), member 4	NM_001033336; NM_001163675; NM_001163676; ENSMUST00000036554; ENSMUST00000166646; BC150822; BC171974; NM_001033336.3; NM_001163675.1; NM_001163676.1; uc007uyv.2; uc011zpz.1; uc011zqa.1	Mus musculus ATP-binding cassette, sub-family C (CFTR/MRP), member 4 (Abcc4), transcript variant 1, mRNA.; Mus musculus ATP-binding cassette, sub-family C (CFTR/MRP), member 4 (Abcc4), transcript variant 2, mRNA.; Mus musculus ATP-binding cassette, sub-family C (CFTR/MRP), member 4 (Abcc4), transcript variant 3, mRNA.; ATP-binding cassette, sub-family C (CFTR/MRP), member 4 [gene_biotype:protein_…
TC0500003051.mm.1	8.52	9.01	-1.4	0.00932	Coro1c	coronin, actin binding protein 1C	NM_011779; ENSMUST00000004646; ENSMUST00000111283; ENSMUST00000163264; ENSMUST00000163995; ENSMUST00000164980; ENSMUST00000166647; ENSMUST00000168399; ENSMUST00000168493; ENSMUST00000168634; ENSMUST00000171630; ENSMUST00000172016; BC019444; BC085498; BC087553; BC099671; NM_011779.3; OTTMUST00000092767; OTTMUST00000092768; OTTMUST00000092769; OTTMUST00000092770; OTTMUST00000092771; OTTMUST00000092…	Mus musculus coronin, actin binding protein 1C (Coro1c), mRNA.; coronin, actin binding protein 1C [gene_biotype:protein_coding transcript_biotype:protein_coding]; coronin, actin binding protein 1C [gene_biotype:protein_coding transcript_biotype:retained_intron]; coronin, actin binding protein 1C [gene_biotype:protein_coding transcript_biotype:nonsense_mediated_decay]; coronin, actin binding prote…
TC1000001992.mm.1	4.89	5.38	-1.4	0.001764	Fam26d	family with sequence similarity 26, member D	NM_001081165; ENSMUST00000048052; NM_001081165.1; uc007eup.1	Mus musculus family with sequence similarity 26, member D (Fam26d), mRNA.; family with sequence similarity 26, member D [gene_biotype:protein_coding transcript_biotype:protein_coding]; family with sequence similarity 26, member D
TC1000003184.mm.1	3.86	4.35	-1.4	0.009523	Olfr798	olfactory receptor 798	NM_146556; ENSMUST00000079810; NM_146556.2; uc007hqf.1	Mus musculus olfactory receptor 798 (Olfr798), mRNA.; olfactory receptor 798 [gene_biotype:protein_coding transcript_biotype:protein_coding]; olfactory receptor 798
TC1100002097.mm.1	3.78	4.26	-1.4	0.004927	Gm26393	predicted gene, 26393 [Source:MGI Symbol;Acc:MGI:5456170]	ENSMUST00000157625	predicted gene, 26393 [gene_biotype:snRNA transcript_biotype:snRNA]
TC1300000597.mm.1	8.11	8.59	-1.4	0.005128	S1pr3	sphingosine-1-phosphate receptor 3	NM_010101; ENSMUST00000087978; BC064007; BC068176; NM_010101.4; uc007qmf.2	Mus musculus sphingosine-1-phosphate receptor 3 (S1pr3), mRNA.; sphingosine-1-phosphate receptor 3 [gene_biotype:protein_coding transcript_biotype:protein_coding]; Mus musculus sphingosine-1-phosphate receptor 3, mRNA (cDNA clone MGC:70030 IMAGE:30244496), complete cds.; Mus musculus sphingosine-1-phosphate receptor 3, mRNA (cDNA clone MGC:93011 IMAGE:30613259), complete cds.; sphingosine-1-phosp…
TC1700000203.mm.1	15.22	15.7	-1.4	0.003732	Lix1	limb expression 1 homolog (chicken)	NM_025681; ENSMUST00000115576; ENSMUST00000140134; BC049574; BC052700; BC063057; NM_025681.2; OTTMUST00000078076; OTTMUST00000078077; uc008apg.2; uc008aph.2	Mus musculus limb expression 1 homolog (chicken) (Lix1), mRNA.; limb expression 1 homolog (chicken) [gene_biotype:protein_coding transcript_biotype:protein_coding]; limb expression 1 homolog (chicken) [gene_biotype:protein_coding transcript_biotype:processed_transcript]; Mus musculus limb expression 1 homolog (chicken), mRNA (cDNA clone MGC:58187 IMAGE:6593108), complete cds.; Mus musculus limb e…
TC1500002172.mm.1	4.77	5.28	-1.42	0.009299	Olfr284	olfactory receptor 284	NM_146281; ENSMUST00000063289; NM_146281.1; uc007xmh.1	Mus musculus olfactory receptor 284 (Olfr284), mRNA.; olfactory receptor 284 [gene_biotype:protein_coding transcript_biotype:protein_coding]; olfactory receptor 284
TC1900000727.mm.1	7.08	7.61	-1.44	0.00632	Gsto1	glutathione S-transferase omega 1	NM_010362; ENSMUST00000026050; ENSMUST00000130157; ENSMUST00000143694; BC085165; NM_010362.2; OTTMUST00000070036; OTTMUST00000070037; OTTMUST00000070038; uc008hvq.1; uc029tss.1	Mus musculus glutathione S-transferase omega 1 (Gsto1), mRNA.; glutathione S-transferase omega 1 [gene_biotype:protein_coding transcript_biotype:protein_coding]; glutathione S-transferase omega 1 [gene_biotype:protein_coding transcript_biotype:retained_intron]; Mus musculus glutathione S-transferase omega 1, mRNA (cDNA clone MGC:109672 IMAGE:30359900), complete cds.; glutathione S-transferase ome…
TC0100002420.mm.1	13.99	14.52	-1.45	0.001193	Gm11578	predicted gene 11578	XM_001478387.2; ENSMUST00000118530; OTTMUST00000004501	predicted gene 11578; predicted gene 11578 [gene_biotype:processed_pseudogene transcript_biotype:processed_pseudogene]; limb expression 1 homolog (chicken) (Lix1) pseudogene[gene_biotype:processed_pseudogene transcript_biotype:processed_pseudogene]
TC0200004198.mm.1	3.92	4.47	-1.46	0.004288	Gm13813	predicted gene 13813 [Source:MGI Symbol;Acc:MGI:3649511]	ENSMUST00000120998; OTTMUST00000034522	predicted gene 13813 [gene_biotype:processed_pseudogene transcript_biotype:processed_pseudogene]; enolase 1 alpha non-neuron (Eno1) pseudogene[gene_biotype:processed_pseudogene transcript_biotype:processed_pseudogene]
TC0900000730.mm.1	8.23	8.78	-1.46	0.007972	Stoml1	stomatin-like 1	NM_026942; NR_028146; ENSMUST00000034883; BC037074; NM_026942.3; NR_028146.1; uc009pws.2; uc009pwt.2; uc009pwu.1	Mus musculus stomatin-like 1 (Stoml1), transcript variant 1, mRNA.; Mus musculus stomatin-like 1 (Stoml1), transcript variant 2, non-coding RNA.; stomatin-like 1 [gene_biotype:protein_coding transcript_biotype:protein_coding]; Mus musculus stomatin-like 1, mRNA (cDNA clone MGC:46958 IMAGE:5037636), complete cds.; stomatin-like 1
TC1000001596.mm.1	9.68	10.23	-1.46	0.002247	Stat2	signal transducer and activator of transcription 2; Synthetic construct Mus musculus clone IMAGE:100068143, MGC:195760 signal transducer and activator of transcription 2 (Stat2) mRNA, encodes complete protein.	NM_019963; ENSMUST00000085708; ENSMUST00000105238; BC167243; NM_019963.1; uc007hma.1; uc007hmb.1; uc011xqd.1	Mus musculus signal transducer and activator of transcription 2 (Stat2), mRNA.; signal transducer and activator of transcription 2 [gene_biotype:protein_coding transcript_biotype:protein_coding]; Synthetic construct Mus musculus clone IMAGE:100068143, MGC:195760 signal transducer and activator of transcription 2 (Stat2) mRNA, encodes complete protein.; signal transducer and activator of transcrip…
TC0100002973.mm.1	8.31	8.86	-1.47	0.001768	Htr5b	5-hydroxytryptamine (serotonin) receptor 5B	NM_010483; ENSMUST00000055884; BC114988; BC115825; NM_010483.3; OTTMUST00000049715; uc011wqx.1	Mus musculus 5-hydroxytryptamine (serotonin) receptor 5B (Htr5b), mRNA.; 5-hydroxytryptamine (serotonin) receptor 5B [gene_biotype:protein_coding transcript_biotype:protein_coding]; Mus musculus 5-hydroxytryptamine (serotonin) receptor 5B, mRNA (cDNA clone MGC:141198 IMAGE:40056207), complete cds.; Mus musculus 5-hydroxytryptamine (serotonin) receptor 5B, mRNA (cDNA clone MGC:141197 IMAGE:4005620…
TC0900000989.mm.1	7.54	8.09	-1.47	0.001702	Rab27a	RAB27A, member RAS oncogene family	NM_023635; ENSMUST00000034722; ENSMUST00000184032; ENSMUST00000184146; ENSMUST00000184575; BC008173; BC009656; NM_023635.5; OTTMUST00000117733; OTTMUST00000117734; OTTMUST00000117766; OTTMUST00000117804; ENSMUST00000184223; NONMMUT069997; OTTMUST00000117799; uc009qqv.1; uc009qqw.1; uc009qqx.1	Mus musculus RAB27A, member RAS oncogene family (Rab27a), transcript variant 2, mRNA.; RAB27A, member RAS oncogene family [gene_biotype:protein_coding transcript_biotype:protein_coding]; RAB27A, member RAS oncogene family [gene_biotype:protein_coding transcript_biotype:retained_intron]; Mus musculus RAB27A, member RAS oncogene family, mRNA (cDNA clone MGC:11677 IMAGE:3710213), complete cds.; Mus …
TC1600001380.mm.1	10.29	10.84	-1.47	0.007976	Dgkg	diacylglycerol kinase, gamma	NM_138650; ENSMUST00000023578; ENSMUST00000089925; ENSMUST00000137311; ENSMUST00000150553; BC015278; NM_138650.2; OTTMUST00000061251; OTTMUST00000061252; OTTMUST00000061253; OTTMUST00000061254; NONMMUT025933; NONMMUT025940; NONMMUT025941; uc007ysg.2; uc007ysh.2	Mus musculus diacylglycerol kinase, gamma (Dgkg), mRNA.; diacylglycerol kinase, gamma [gene_biotype:protein_coding transcript_biotype:protein_coding]; diacylglycerol kinase, gamma [gene_biotype:protein_coding transcript_biotype:nonsense_mediated_decay]; diacylglycerol kinase, gamma [gene_biotype:protein_coding transcript_biotype:processed_transcript]; Mus musculus diacylglycerol kinase, gamma, mR…
TC0300001795.mm.1	10.07	10.63	-1.48	0.008896	Slc7a14	solute carrier family 7 (cationic amino acid transporter, y+ system), member 14	NM_172861; ENSMUST00000091259; ENSMUST00000108245; BC061928; NM_172861.3; OTTMUST00000054679; OTTMUST00000054680; uc008ovx.2; uc008ovy.1	Mus musculus solute carrier family 7 (cationic amino acid transporter, y+ system), member 14 (Slc7a14), mRNA.; solute carrier family 7 (cationic amino acid transporter, y+ system), member 14 [gene_biotype:protein_coding transcript_biotype:protein_coding]; Mus musculus solute carrier family 7 (cationic amino acid transporter, y+ system), member 14, mRNA (cDNA clone MGC:67673 IMAGE:5359765), comple…
TC0400000548.mm.1	4.38	4.95	-1.49	0.00111	Gm12452	predicted gene 12452 [Source:MGI Symbol;Acc:MGI:3650619]	ENSMUST00000117128; OTTMUST00000015935	predicted gene 12452 [gene_biotype:processed_pseudogene transcript_biotype:processed_pseudogene]; tumor suppressor candidate 2 (Tusc2) pseudogene[gene_biotype:processed_pseudogene transcript_biotype:processed_pseudogene]
TC0500001239.mm.1	7.12	7.7	-1.49	0.004466	Oasl2	2-5 oligoadenylate synthetase-like 2; 2'-5' oligoadenylate synthetase-like 2	NM_011854; ENSMUST00000031542; ENSMUST00000124716; ENSMUST00000129707; ENSMUST00000137828; ENSMUST00000144064; ENSMUST00000146072; ENSMUST00000150361; BC034361; NM_011854.2; OTTMUST00000034639; OTTMUST00000034640; OTTMUST00000034641; OTTMUST00000034642; OTTMUST00000034643; OTTMUST00000034644; OTTMUST00000040921; NONMMUT054010; uc008zcu.1; uc012ecb.1	Mus musculus 2-5 oligoadenylate synthetase-like 2 (Oasl2), mRNA.; 2'-5' oligoadenylate synthetase-like 2 [gene_biotype:protein_coding transcript_biotype:protein_coding]; 2'-5' oligoadenylate synthetase-like 2 [gene_biotype:protein_coding transcript_biotype:retained_intron]; 2'-5' oligoadenylate synthetase-like 2 [gene_biotype:protein_coding transcript_biotype:nonsense_mediated_decay]; Mus musculu…
TC1100000075.mm.1	9.87	10.44	-1.49	0.005158	Gm11964	predicted gene 11964	XM_979372.2; ENSMUST00000120982; NONMMUT008427; OTTMUST00000011380	predicted gene 11964; predicted gene 11964 [gene_biotype:processed_pseudogene transcript_biotype:processed_pseudogene]; Non-coding transcript identified by NONCODE: Sense No Exonic; endothelial differentiation-related factor 1 (Edf1) pseudogene[gene_biotype:processed_pseudogene transcript_biotype:processed_pseudogene]
TC1700000380.mm.1	7.99	8.57	-1.49	0.007425	Lmf1	lipase maturation factor 1	NM_029624; NR_045520; ENSMUST00000063344; ENSMUST00000116641; ENSMUST00000126164; ENSMUST00000127280; ENSMUST00000128146; ENSMUST00000137201; ENSMUST00000141606; ENSMUST00000142264; ENSMUST00000154842; ENSMUST00000156868; BC020104; NM_029624.4; NR_045520.1; OTTMUST00000077396; OTTMUST00000077397; OTTMUST00000077398; OTTMUST00000077399; OTTMUST00000077400; OTTMUST00000077401; OTTMUST00000077402; O…	Mus musculus lipase maturation factor 1 (Lmf1), transcript variant 1, mRNA.; Mus musculus lipase maturation factor 1 (Lmf1), transcript variant 2, non-coding RNA.; lipase maturation factor 1 [gene_biotype:protein_coding transcript_biotype:protein_coding]; lipase maturation factor 1 [gene_biotype:protein_coding transcript_biotype:retained_intron]; lipase maturation factor 1 [gene_biotype:protein_c…
TC0100001989.mm.1	10.54	11.12	-1.5	0.003319	Trpa1	transient receptor potential cation channel, subfamily A, member 1	NM_177781; ENSMUST00000041447; BC120563; BC131963; NM_177781.4; uc007ajc.1	Mus musculus transient receptor potential cation channel, subfamily A, member 1 (Trpa1), mRNA.; transient receptor potential cation channel, subfamily A, member 1 [gene_biotype:protein_coding transcript_biotype:protein_coding]; Mus musculus transient receptor potential cation channel, subfamily A, member 1, mRNA (cDNA clone MGC:155800 IMAGE:40129486), complete cds.; Mus musculus transient recepto…
TC1200001366.mm.1	10.99	11.57	-1.5	0.007759	Fkbp1b	FK506 binding protein 1b	NM_016863; ENSMUST00000020964; BC049596; BC061121; NM_016863.3; uc007myj.1; uc007myk.1	Mus musculus FK506 binding protein 1b (Fkbp1b), mRNA.; FK506 binding protein 1b [gene_biotype:protein_coding transcript_biotype:protein_coding]; Mus musculus FK506 binding protein 1b, mRNA (cDNA clone MGC:58248 IMAGE:6593663), complete cds.; Mus musculus FK506 binding protein 1b, mRNA (cDNA clone MGC:74247 IMAGE:6535176), complete cds.; FK506 binding protein 1b
TC0200005072.mm.1	10.38	10.97	-1.51	0.007719	Ptprt	protein tyrosine phosphatase, receptor type, T; Synthetic construct Mus musculus clone IMAGE:100069486, MGC:199388 protein tyrosine phosphatase, receptor type, T (Ptprt) mRNA, encodes complete protein.	NM_021464; ENSMUST00000109441; ENSMUST00000109442; ENSMUST00000109443; ENSMUST00000109445; ENSMUST00000129015; ENSMUST00000153770; BC172678; NM_021464.4; OTTMUST00000036249; OTTMUST00000036250; OTTMUST00000036251; OTTMUST00000036252; OTTMUST00000038375; OTTMUST00000038376; NONMMUT040958; NONMMUT040959; NONMMUT040960; uc008nru.1; uc008nrv.1; uc008nrw.1; uc008nrx.1; uc008nry.1; uc008nrz.1	Mus musculus protein tyrosine phosphatase, receptor type, T (Ptprt), transcript variant 4, mRNA.; protein tyrosine phosphatase, receptor type, T [gene_biotype:protein_coding transcript_biotype:protein_coding]; protein tyrosine phosphatase, receptor type, T [gene_biotype:protein_coding transcript_biotype:processed_transcript]; Synthetic construct Mus musculus clone IMAGE:100069486, MGC:199388 prot…
TC1100002995.mm.1	5.55	6.14	-1.51	0.009878	Shisa6	shisa family member 6; shisa homolog 6 (Xenopus laevis)	NM_001034874; ENSMUST00000066679; ENSMUST00000123454; ENSMUST00000134562; NM_001034874.3; OTTMUST00000013158; OTTMUST00000013159; NONMMUT010266; uc007jlm.2	Mus musculus shisa family member 6 (Shisa6), mRNA.; shisa family member 6 [gene_biotype:protein_coding transcript_biotype:protein_coding]; shisa family member 6 [gene_biotype:protein_coding transcript_biotype:processed_transcript]; shisa homolog 6 (Xenopus laevis); shisa homolog 6 (Xenopus laevis)[gene_biotype:protein_coding transcript_biotype:processed_transcript]; shisa homolog 6 (Xenopus laevi…
TC1700000703.mm.1	5.64	6.25	-1.52	0.006327	Ier3	immediate early response 3	NM_133662; ENSMUST00000003635; BC006950; NM_133662.2; OTTMUST00000096511; uc008cio.1	Mus musculus immediate early response 3 (Ier3), mRNA.; immediate early response 3 [gene_biotype:protein_coding transcript_biotype:protein_coding]; Mus musculus immediate early response 3, mRNA (cDNA clone MGC:6933 IMAGE:2811734), complete cds.; immediate early response 3; immediate early response 3[gene_biotype:protein_coding transcript_biotype:protein_coding]
TC1900001140.mm.1	7.38	7.98	-1.52	0.000313	Ms4a3	membrane-spanning 4-domains, subfamily A, member 3	NM_133246; ENSMUST00000112984; BC117013; BC117015; BC144853; NM_133246.4; uc008gsp.1; uc008gsq.1; uc008gsr.1	Mus musculus membrane-spanning 4-domains, subfamily A, member 3 (Ms4a3), mRNA.; membrane-spanning 4-domains, subfamily A, member 3 [gene_biotype:protein_coding transcript_biotype:protein_coding]; Mus musculus membrane-spanning 4-domains, subfamily A, member 3, mRNA (cDNA clone MGC:151390 IMAGE:40126332), complete cds.; Mus musculus membrane-spanning 4-domains, subfamily A, member 3, mRNA (cDNA cl…
TC0100001617.mm.1	11.22	11.83	-1.53	0.009088	Tagln2	transgelin 2	NM_178598; ENSMUST00000111228; ENSMUST00000111230; ENSMUST00000138296; BC009076; BC049861; NM_178598.2; OTTMUST00000051327; OTTMUST00000051328; OTTMUST00000051329; NONMMUT003852; uc007dqp.1; uc029qur.1	Mus musculus transgelin 2 (Tagln2), mRNA.; transgelin 2 [gene_biotype:protein_coding transcript_biotype:protein_coding]; transgelin 2 [gene_biotype:protein_coding transcript_biotype:retained_intron]; Mus musculus transgelin 2, mRNA (cDNA clone MGC:6300 IMAGE:2654381), complete cds.; Mus musculus transgelin 2, mRNA (cDNA clone MGC:55042 IMAGE:4981433), complete cds.; transgelin 2; transgelin 2[gen…
TC1100001987.mm.1	7.02	7.64	-1.54	0.005903	LOC100861706	PREDICTED: uncharacterized LOC100861706 (LOC100861706), miscRNA.	XR_141080.1	PREDICTED: uncharacterized LOC100861706 (LOC100861706), miscRNA.
TC1300002049.mm.1	3.96	4.59	-1.55	0.0038	Gm17617	predicted gene, 17617 [Source:MGI Symbol;Acc:MGI:4937251]	ENSMUST00000164344	predicted gene, 17617 [gene_biotype:protein_coding transcript_biotype:protein_coding]
TC0700003058.mm.1	13.01	13.64	-1.55	0.000108	Mrgpra2b	MAS-related GPR, member A2B	NM_153101; ENSMUST00000119798; ENSMUST00000172559; NM_153101.3; OTTMUST00000071117; OTTMUST00000096728; BC064040_2; uc009hah.2	Mus musculus MAS-related GPR, member A2B (Mrgpra2b), mRNA.; MAS-related GPR, member A2B [gene_biotype:protein_coding transcript_biotype:protein_coding]; MAS-related GPR, member A2B; MAS-related GPR, member A2B[gene_biotype:protein_coding transcript_biotype:protein_coding]; MAS-related GPR, member A2, mRNA (cDNA clone MGC:73535 IMAGE:1428847), complete cds.
TC1600000164.mm.1	4.62	5.26	-1.56	0.005045	A930007A09Rik	PREDICTED: RIKEN cDNA A930007A09 gene (A930007A09Rik), mRNA.	XM_484524.4; NONMMUT025573	PREDICTED: RIKEN cDNA A930007A09 gene (A930007A09Rik), mRNA.; Non-coding transcript identified by NONCODE: Linc
TC0100003679.mm.1	12.23	12.88	-1.57	0.006915	Ephx1	epoxide hydrolase 1, microsomal	NM_010145; ENSMUST00000036928; ENSMUST00000111068; ENSMUST00000147585; ENSMUST00000154133; BC029636; BC045194; BC057857; BC061493; NM_010145.2; OTTMUST00000052194; OTTMUST00000052195; OTTMUST00000078114; OTTMUST00000078115; uc007dwz.1; uc011wxq.1	Mus musculus epoxide hydrolase 1, microsomal (Ephx1), transcript variant 1, mRNA.; epoxide hydrolase 1, microsomal [gene_biotype:protein_coding transcript_biotype:protein_coding]; Mus musculus epoxide hydrolase 1, microsomal, mRNA (cDNA clone MGC:30577 IMAGE:3491966), complete cds.; Mus musculus epoxide hydrolase 1, microsomal, mRNA (cDNA clone MGC:49074 IMAGE:4986422), complete cds.; Mus musculu…
TC1600000785.mm.1	9.9	10.55	-1.57	0.005266	Gm9816	predicted pseudogene 9816	ENSMUST00000050774; ENSMUST00000122292; OTTMUST00000067403	predicted pseudogene 9816; predicted pseudogene 9816 [gene_biotype:processed_pseudogene transcript_biotype:processed_pseudogene]; G protein pathway suppressor 1 (Gps1) pseudogene[gene_biotype:processed_pseudogene transcript_biotype:processed_pseudogene]
TC0500001257.mm.1	7.05	7.7	-1.58	0.003817	Triap1	TP53 regulated inhibitor of apoptosis 1	NM_026933; ENSMUST00000031508; BC030325; NM_026933.2; OTTMUST00000034755; uc008zds.1	Mus musculus TP53 regulated inhibitor of apoptosis 1 (Triap1), mRNA.; TP53 regulated inhibitor of apoptosis 1 [gene_biotype:protein_coding transcript_biotype:protein_coding]; Mus musculus TP53 regulated inhibitor of apoptosis 1, mRNA (cDNA clone MGC:40935 IMAGE:5375395), complete cds.; TP53 regulated inhibitor of apoptosis 1; TP53 regulated inhibitor of apoptosis 1[gene_biotype:protein_coding tra…
TC1400002110.mm.1	7.83	8.5	-1.59	0.009522	Gm5801	predicted pseudogene 5801 (Gm5801), non-coding RNA.; predicted pseudogene 5801; ubiquitin-conjugating enzyme E2, J2 homolog pseudogene	NR_002889_2; ENSMUST00000065328; ENSMUST00000182247; OTTMUST00000113878; uc007ubh.1	predicted pseudogene 5801 (Gm5801), non-coding RNA.; predicted pseudogene 5801; predicted pseudogene 5801 [gene_biotype:processed_pseudogene transcript_biotype:processed_pseudogene]; ubiquitin-conjugating enzyme E2, J2 homolog pseudogene[gene_biotype:processed_pseudogene transcript_biotype:processed_pseudogene]; Mus musculus predicted pseudogene 5801 (Gm5801), non-coding RNA.
TC0200005081.mm.1	9.77	10.44	-1.6	0.009339	Gm20267	PREDICTED: predicted gene, 20267 (Gm20267), mRNA.	XM_003084519.1	PREDICTED: predicted gene, 20267 (Gm20267), mRNA.
TC1700001209.mm.1	7.29	7.97	-1.6	0.009458	Galm	galactose mutarotase	NM_176963; ENSMUST00000039205; ENSMUST00000133955; BC028818; NM_176963.4; OTTMUST00000077719; OTTMUST00000077720; uc008dqn.1; uc008dqo.1	Mus musculus galactose mutarotase (Galm), mRNA.; galactose mutarotase [gene_biotype:protein_coding transcript_biotype:protein_coding]; Mus musculus galactose mutarotase, mRNA (cDNA clone MGC:36399 IMAGE:5135570), complete cds.; galactose mutarotase; galactose mutarotase[gene_biotype:protein_coding transcript_biotype:protein_coding]
TC1300000425.mm.1	11.37	12.06	-1.61	0.00326	Ly86	lymphocyte antigen 86	NM_010745; ENSMUST00000021860; BC096414; NM_010745.2; uc007qcr.2	Mus musculus lymphocyte antigen 86 (Ly86), mRNA.; lymphocyte antigen 86 [gene_biotype:protein_coding transcript_biotype:protein_coding]; Mus musculus lymphocyte antigen 86, mRNA (cDNA clone MGC:107007 IMAGE:849991), complete cds.; lymphocyte antigen 86
TC0400003629.mm.1	8.62	9.31	-1.62	0.006866	Serinc2	serine incorporator 2	NM_001253386; NM_172702; ENSMUST00000105996; ENSMUST00000120126; ENSMUST00000122374; ENSMUST00000146478; ENSMUST00000154846; BC031720; NM_001253386.1; NM_172702.3; OTTMUST00000021893; OTTMUST00000021894; OTTMUST00000021895; OTTMUST00000021896; OTTMUST00000021897; uc008uzc.1; uc029uzq.1	Mus musculus serine incorporator 2 (Serinc2), transcript variant 2, mRNA.; Mus musculus serine incorporator 2 (Serinc2), transcript variant 1, mRNA.; serine incorporator 2 [gene_biotype:protein_coding transcript_biotype:protein_coding]; Mus musculus serine incorporator 2, mRNA (cDNA clone MGC:25877 IMAGE:4209575), complete cds.; serine incorporator 2; serine incorporator 2[gene_biotype:protein_co…
TC1100002404.mm.1	9.84	10.56	-1.64	0.008144	Gm6685	predicted pseudogene 6685 [Source:MGI Symbol;Acc:MGI:3704119]	ENSMUST00000042595	predicted pseudogene 6685 [gene_biotype:protein_coding transcript_biotype:protein_coding]
TC0800002338.mm.1	8.47	9.19	-1.65	0.00806	Gm9755	predicted pseudogene 9755 [Source:MGI Symbol;Acc:MGI:3642279]	ENSMUST00000032981	predicted pseudogene 9755 [gene_biotype:protein_coding transcript_biotype:protein_coding]
TC1400000072.mm.1	10.35	11.09	-1.66	0.007108	Abhd6	abhydrolase domain containing 6	NM_025341; ENSMUST00000026313; ENSMUST00000166497; BC027011; NM_025341.3; uc007sen.1; uc007seo.1; uc007sep.1; uc011zfu.1	Mus musculus abhydrolase domain containing 6 (Abhd6), mRNA.; abhydrolase domain containing 6 [gene_biotype:protein_coding transcript_biotype:protein_coding]; Mus musculus abhydrolase domain containing 6, mRNA (cDNA clone MGC:35771 IMAGE:5369937), complete cds.; abhydrolase domain containing 6
TC0X00000445.mm.1	11.37	12.11	-1.67	0.005394	Gm14719	predicted gene 14719 [Source:MGI Symbol;Acc:MGI:3705771]	ENSMUST00000121891; OTTMUST00000043081	predicted gene 14719 [gene_biotype:processed_pseudogene transcript_biotype:processed_pseudogene]; pancreatic progenitor cell differentiation and proliferation factor homolog (zebrafish) (Ppdpf) pseudogene[gene_biotype:processed_pseudogene transcript_biotype:processed_pseudogene]
TC1100000014.mm.1	6.77	7.52	-1.67	0.005309	Pla2g3	phospholipase A2, group III	NM_172791; ENSMUST00000044682; ENSMUST00000064265; ENSMUST00000151860; BC079556; NM_172791.2; OTTMUST00000011174; OTTMUST00000011175; OTTMUST00000011176; uc007hsz.1	Mus musculus phospholipase A2, group III (Pla2g3), mRNA.; phospholipase A2, group III [gene_biotype:protein_coding transcript_biotype:nonsense_mediated_decay]; phospholipase A2, group III [gene_biotype:protein_coding transcript_biotype:protein_coding]; phospholipase A2, group III [gene_biotype:protein_coding transcript_biotype:retained_intron]; Mus musculus phospholipase A2, group III, mRNA (cDNA…
TC1800001234.mm.1	7.88	8.62	-1.67	0.004835	Spry4	sprouty homolog 4 (Drosophila)	NM_011898; ENSMUST00000025295; BC050944; BC057005; NM_011898.2; uc008esl.1	Mus musculus sprouty homolog 4 (Drosophila) (Spry4), mRNA.; sprouty homolog 4 (Drosophila) [gene_biotype:protein_coding transcript_biotype:protein_coding]; Mus musculus sprouty homolog 4 (Drosophila), mRNA (cDNA clone MGC:63237 IMAGE:6821944), complete cds.; Mus musculus sprouty homolog 4 (Drosophila), mRNA (cDNA clone MGC:67021 IMAGE:6821944), complete cds.; sprouty homolog 4 (Drosophila)
TC1100003807.mm.1	7.2	7.96	-1.69	0.009768	Vat1	vesicle amine transport protein 1 homolog (T californica)	NM_012037; ENSMUST00000040430; BC025496; BC099678; NM_012037.2; OTTMUST00000005890; ENSMUST00000142107; OTTMUST00000005891; NONMMUT012073; uc007loy.1; uc007loz.1	Mus musculus vesicle amine transport protein 1 homolog (T californica) (Vat1), mRNA.; vesicle amine transport protein 1 homolog (T californica) [gene_biotype:protein_coding transcript_biotype:protein_coding]; Mus musculus vesicle amine transport protein 1 homolog (T californica), mRNA (cDNA clone MGC:38107 IMAGE:5320239), complete cds.; Mus musculus vesicle amine transport protein 1 homolog (T ca…
TC0200002640.mm.1	12.26	13.03	-1.7	0.009981	Gm14270	predicted gene 14270 [Source:MGI Symbol;Acc:MGI:3649849]	ENSMUST00000118388; OTTMUST00000038630	predicted gene 14270 [gene_biotype:processed_pseudogene transcript_biotype:processed_pseudogene]; HCLS1 associated X-1 pseudogene[gene_biotype:processed_pseudogene transcript_biotype:processed_pseudogene]
TC1400002090.mm.1	9.56	10.33	-1.7	0.007735	Emc9	ER membrane protein complex subunit 9	NM_033146; ENSMUST00000022828; ENSMUST00000173169; ENSMUST00000174352; ENSMUST00000174618; BC024704; NM_033146.1; OTTMUST00000097104; OTTMUST00000097105; OTTMUST00000097106; OTTMUST00000097107; NONMMUT020995; uc007tze.1; uc007tzf.1	Mus musculus ER membrane protein complex subunit 9 (Emc9), mRNA.; ER membrane protein complex subunit 9 [gene_biotype:protein_coding transcript_biotype:protein_coding]; ER membrane protein complex subunit 9 [gene_biotype:protein_coding transcript_biotype:retained_intron]; Mus musculus family with sequence similarity 158, member A, mRNA (cDNA clone MGC:18802 IMAGE:4195108), complete cds.; ER membr…
TC0800002254.mm.1	4.91	5.68	-1.71	0.007489	LOC100862010	PREDICTED: uncharacterized LOC100862010 (LOC100862010), miscRNA.	XR_140882.1	PREDICTED: uncharacterized LOC100862010 (LOC100862010), miscRNA.
TC0300000521.mm.1	10.92	11.71	-1.73	0.007579	Kcnab1	potassium voltage-gated channel, shaker-related subfamily, beta member 1	NM_001289450; NM_010597; ENSMUST00000049230; ENSMUST00000159525; ENSMUST00000160136; ENSMUST00000161404; ENSMUST00000161956; ENSMUST00000161979; BC014701; NM_010597.3; OTTMUST00000088645; OTTMUST00000088646; OTTMUST00000088648; OTTMUST00000088771; OTTMUST00000088772; OTTMUST00000088773; uc008pkj.1; uc008pkl.1; NONMMUT043344	Mus musculus potassium voltage-gated channel, shaker-related subfamily, beta member 1 (Kcnab1), transcript variant 2, mRNA.; Mus musculus potassium voltage-gated channel, shaker-related subfamily, beta member 1 (Kcnab1), transcript variant 1, mRNA.; potassium voltage-gated channel, shaker-related subfamily, beta member 1 [gene_biotype:protein_coding transcript_biotype:protein_coding]; potassium v…
TC0300001616.mm.1	8.48	9.27	-1.73	0.008783	Hey1	hairy/enhancer-of-split related with YRPW motif 1	NM_010423; ENSMUST00000042412; BC086635; NM_010423.2; uc008oop.1	Mus musculus hairy/enhancer-of-split related with YRPW motif 1 (Hey1), mRNA.; hairy/enhancer-of-split related with YRPW motif 1 [gene_biotype:protein_coding transcript_biotype:protein_coding]; Mus musculus hairy/enhancer-of-split related with YRPW motif 1, mRNA (cDNA clone MGC:105186 IMAGE:6809680), complete cds.; hairy/enhancer-of-split related with YRPW motif 1
TC1500001470.mm.1	8.16	8.98	-1.76	0.00063	Kcnv1	potassium channel, subfamily V, member 1	NM_026200; ENSMUST00000022967; BC128477; BC128478; NM_026200.3; uc007vql.2; uc007vqm.2	Mus musculus potassium channel, subfamily V, member 1 (Kcnv1), mRNA.; potassium channel, subfamily V, member 1 [gene_biotype:protein_coding transcript_biotype:protein_coding]; Mus musculus potassium channel, subfamily V, member 1, mRNA (cDNA clone MGC:156405 IMAGE:40092817), complete cds.; Mus musculus potassium channel, subfamily V, member 1, mRNA (cDNA clone MGC:156406 IMAGE:40092823), complete…
TC0100002997.mm.1	5.82	6.67	-1.79	0.002164	Lypd1	Ly6/Plaur domain containing 1	NM_145100; ENSMUST00000027582; ENSMUST00000159417; ENSMUST00000159529; ENSMUST00000161361; ENSMUST00000162899; BC058599; NM_145100.3; OTTMUST00000074922; OTTMUST00000074923; OTTMUST00000074924; OTTMUST00000074929; OTTMUST00000074930; uc007cki.1; uc007ckj.1	Mus musculus Ly6/Plaur domain containing 1 (Lypd1), transcript variant 1, mRNA.; Ly6/Plaur domain containing 1 [gene_biotype:protein_coding transcript_biotype:protein_coding]; Mus musculus Ly6/Plaur domain containing 1, mRNA (cDNA clone MGC:67654 IMAGE:6313510), complete cds.; Ly6/Plaur domain containing 1; Ly6/Plaur domain containing 1[gene_biotype:protein_coding transcript_biotype:protein_codin…
TC0300001653.mm.1	13.97	14.81	-1.79	0.007869	Gm8910	predicted gene 8910	ENSMUST00000178029; uc008opz.1	predicted gene 8910; Mus musculus cDNA, clone:Y2G0138G04, strand:plus, reference:ENSEMBL:Mouse-Transcript-ENST:ENSMUST00000060245, based on BLAT search.
TC1800000344.mm.1	7.41	8.28	-1.83	0.006508	Wdr55	WD repeat domain 55	NM_026464; ENSMUST00000049323; BC131932; BC131934; NM_026464.2; uc008eol.1	Mus musculus WD repeat domain 55 (Wdr55), mRNA.; WD repeat domain 55 [gene_biotype:protein_coding transcript_biotype:protein_coding]; Mus musculus WD repeat domain 55, mRNA (cDNA clone MGC:163563 IMAGE:40130209), complete cds.; Mus musculus WD repeat domain 55, mRNA (cDNA clone MGC:163565 IMAGE:40130211), complete cds.; WD repeat domain 55
TC1800001428.mm.1	8.27	9.14	-1.83	0.007354	Pcyox1l	prenylcysteine oxidase 1 like	NM_172832; ENSMUST00000025472; ENSMUST00000154763; BC060677; NM_172832.4; OTTMUST00000069929; OTTMUST00000069930; uc008fcm.1	Mus musculus prenylcysteine oxidase 1 like (Pcyox1l), mRNA.; prenylcysteine oxidase 1 like [gene_biotype:protein_coding transcript_biotype:protein_coding]; prenylcysteine oxidase 1 like [gene_biotype:protein_coding transcript_biotype:retained_intron]; Mus musculus prenylcysteine oxidase 1 like, mRNA (cDNA clone MGC:66537 IMAGE:6404883), complete cds.; prenylcysteine oxidase 1 like; prenylcysteine…
TC0800003175.mm.1	8.18	9.1	-1.89	0.009229	Fam89a	family with sequence similarity 89, member A	NM_001081120; ENSMUST00000055257; BC115734; BC115819; NM_001081120.1; NONMMUT067700; uc009nxp.1	Mus musculus family with sequence similarity 89, member A (Fam89a), mRNA.; family with sequence similarity 89, member A [gene_biotype:protein_coding transcript_biotype:protein_coding]; Mus musculus family with sequence similarity 89, member A, mRNA (cDNA clone MGC:144868 IMAGE:40106966), complete cds.; Mus musculus family with sequence similarity 89, member A, mRNA (cDNA clone MGC:144869 IMAGE:40…
TC1100004159.mm.1	9.91	10.86	-1.93	0.008542	Lgals3bp	lectin, galactoside-binding, soluble, 3 binding protein	NM_011150; ENSMUST00000043722; ENSMUST00000106290; ENSMUST00000127054; ENSMUST00000141459; ENSMUST00000144529; BC090658; NM_011150.2; OTTMUST00000008559; OTTMUST00000008560; OTTMUST00000008561; OTTMUST00000008562; OTTMUST00000094589; uc007moz.1	Mus musculus lectin, galactoside-binding, soluble, 3 binding protein (Lgals3bp), mRNA.; lectin, galactoside-binding, soluble, 3 binding protein [gene_biotype:protein_coding transcript_biotype:protein_coding]; lectin, galactoside-binding, soluble, 3 binding protein [gene_biotype:protein_coding transcript_biotype:processed_transcript]; Mus musculus lectin, galactoside-binding, soluble, 3 binding pr…
TC1800001155.mm.1	10.94	12	-2.08	0.007681	Gfra3	glial cell line derived neurotrophic factor family receptor alpha 3	NM_010280; ENSMUST00000025224; BC066202; NM_010280.3; uc008ele.2	Mus musculus glial cell line derived neurotrophic factor family receptor alpha 3 (Gfra3), mRNA.; glial cell line derived neurotrophic factor family receptor alpha 3 [gene_biotype:protein_coding transcript_biotype:protein_coding]; Mus musculus glial cell line derived neurotrophic factor family receptor alpha 3, mRNA (cDNA clone MGC:76710 IMAGE:6430904), complete cds.; glial cell line derived neuro…
TC0800001694.mm.1	9.27	10.4	-2.19	0.007886	Irs2	insulin receptor substrate 2	NM_001081212; ENSMUST00000040514; BC147580; NM_001081212.1; uc009kuz.1	Mus musculus insulin receptor substrate 2 (Irs2), mRNA.; insulin receptor substrate 2 [gene_biotype:protein_coding transcript_biotype:protein_coding]; Mus musculus insulin receptor substrate 2, mRNA (cDNA clone MGC:182676 IMAGE:9056570), complete cds.; insulin receptor substrate 2
TC0700000242.mm.1	8.1	9.37	-2.42	0.008064	Ptgir	prostaglandin I receptor (IP)	NM_008967; ENSMUST00000086101; ENSMUST00000144408; BC094386; NM_008967.3; OTTMUST00000083810; OTTMUST00000083811; uc009fil.1; uc009fim.2	Mus musculus prostaglandin I receptor (IP) (Ptgir), mRNA.; prostaglandin I receptor (IP) [gene_biotype:protein_coding transcript_biotype:protein_coding]; Mus musculus prostaglandin I receptor (IP), mRNA (cDNA clone MGC:106500 IMAGE:30608457), complete cds.; prostaglandin I receptor (IP); prostaglandin I receptor (IP)[gene_biotype:protein_coding transcript_biotype:protein_coding]
TC1900000879.mm.1	7.37	8.84	-2.77	0.000977	Gal	galanin	NM_010253; ENSMUST00000025842; BC044055; NM_010253.3; uc008fwj.1	Mus musculus galanin (Gal), mRNA.; galanin [gene_biotype:protein_coding transcript_biotype:protein_coding]; Mus musculus galanin, mRNA (cDNA clone MGC:54666 IMAGE:6476459), complete cds.; galanin
