# Supplementary material for: A novel human pain insensitivity disorder caused by a point mutation in ZFHX2
Source: Brain. 2017 Dec 14;141(2):365–76. doi: 10.1093/brain/awx326 (PMC5837393; doi:10.1093/brain/awx326)
Supplement: Supplementary Data [file brain-2017-01205-File011_awx326.xlsx]

## Sheet: Sheet1
Gene Symbol	Fold Change (linear)	ANOVA p-value	ChIP-Seq peak	Description
Sst	2.37	0.007956		somatostatin
Mrgprb4	1.76	0.004758		MAS-related GPR, member B4;
Clk1	1.53	0.009261		CDC-like kinase 1;
Ighv1-83	1.44	0.00313		immunoglobulin heavy variable 1-83
Ighv1-79	1.39	0.004014		Ighv1-79 immunoglobulin heavy variable 1-79
Srsf5	1.39	0.007454	yes	serine/arginine-rich splicing factor 5
Igkv6-14	1.36	0.003296		immunoglobulin kappa variable 6-14
Kmt2e	1.36	0.009344		lysine (K)-specific methyltransferase 2E
Prpf39	1.35	0.008359	yes	PRP39 pre-mRNA processing factor 39 homolog (yeast)
Triqk	1.31	0.002166		triple QxxK/R motif containing
Ighv2-5	1.3	0.006964		immunoglobulin heavy variable 2-5
Matr3	1.29	0.004751	yes	matrin 3
n-R5s98	1.29	0.000724		nuclear encoded rRNA 5S 98 [Source:MGI Symbol;Acc:MGI:4421946]
Ndnf	1.27	0.005017		neuron-derived neurotrophic factor
Egr1	1.22	0.008683		early growth response 1
Hnrnpu	1.22	0.004752		heterogeneous nuclear ribonucleoprotein U
Malat1	1.21	0.004143		metastasis associated lung adenocarcinoma transcript 1 (non-coding RNA);
Ier3ip1	-1.21	0.007111	yes	immediate early response 3 interacting protein 1
Aqp11	-1.22	0.00288	yes	aquaporin 11;
Cd274	-1.22	0.008054	yes	CD274 antigen
Vmn1r40	-1.22	0.008392		vomeronasal 1 receptor 40
Ints7	-1.23	0.009841	yes	integrator complex subunit 7
Wdr41	-1.23	0.009858		WD repeat domain 41
Iglon5	-1.25	0.004647		IgLON family member 5
Abhd8	-1.26	0.009468	yes	abhydrolase domain containing 8
Aurkaip1	-1.26	0.009662	yes	aurora kinase A interacting protein 1
Irgm2	-1.26	0.002801		immunity-related GTPase family M member 2
Nutf2	-1.26	0.007433	yes	nuclear transport factor 2; nuclear transport factor 2, pseudogene 1
Olfr1323	-1.26	0.009659		olfactory receptor 1323;
Pde12	-1.26	0.005231	yes	phosphodiesterase 12; microRNA 7672
Rexo2	-1.26	0.009996	yes	REX2, RNA exonuclease 2 homolog (S. cerevisiae)
Ap1s1	-1.27	0.009942	yes	adaptor protein complex AP-1, sigma 1
Cartpt	-1.27	0.005252		CART prepropeptide; CART prepropeptide (Cartpt), transcript variant 2, mRNA.
Fam171a1	-1.27	0.008979		family with sequence similarity 171, member A1
Olfr1342	-1.27	0.006172		olfactory receptor 1342
Plekhj1	-1.27	0.009614	yes	pleckstrin homology domain containing, family J member 1
Ppdpf	-1.27	0.005408	yes	pancreatic progenitor cell differentiation and proliferation factor homolog (zebrafish)
Tmem183a	-1.27	0.008157	yes	transmembrane protein 183A
Trav6d-7	-1.27	0.006436		T cell receptor alpha variable 6D-7
Tsr3	-1.27	0.007142		TSR3 20S rRNA accumulation
Borcs7	-1.28	0.008299		BLOC-1 related complex subunit 7
Slc6a19	-1.28	0.009337		solute carrier family 6 (neurotransmitter transporter), member 19
Crcp	-1.29	0.005785	yes	calcitonin gene-related peptide-receptor component protein
Dgcr14	-1.29	0.006711	yes	DiGeorge syndrome critical region gene 14
Dnlz	-1.29	0.007212		DNL-type zinc finger
NAMA_2	-1.29	0.00972		MAP kinase and growth arrest RNA conserved region 2
Olfr1136	-1.29	0.003042		olfactory receptor 1136
Stt3b	-1.3	0.009755	yes	STT3, subunit of the oligosaccharyltransferase complex, homolog B (S. cerevisiae)
Timm22	-1.3	0.009573	yes	translocase of inner mitochondrial membrane 22
Lrrc8b	-1.31	0.009581	yes	leucine rich repeat containing 8 family, member B
Prkcsh	-1.31	0.006684	yes	protein kinase C substrate 80K-H
Ppp1r35	-1.32	0.007833	yes	protein phosphatase 1, regulatory subunit 35
Scd1	-1.32	0.008387		stearoyl-Coenzyme A desaturase 1
Akt1s1	-1.33	0.007077		AKT1 substrate 1 (proline-rich); microRNA 707
Ptpro	-1.33	0.009941	yes	protein tyrosine phosphatase, receptor type, O
Smdt1	-1.33	0.009196		single-pass membrane protein with aspartate rich tail 1
Aldh3a2	-1.34	0.009364	yes	aldehyde dehydrogenase family 3, subfamily A2
Amacr	-1.34	0.008411	yes	alpha-methylacyl-CoA racemase
Eaf1	-1.34	0.005099		ELL associated factor 1
Fam58b	-1.34	0.004984		family with sequence similarity 58, member B
Mon1a	-1.34	0.00955	yes	MON1 homolog A (yeast)
MALAT1	-1.35	0.008854		Metastasis associated lung adenocarcinoma transcript 1
Pxmp4	-1.35	0.00916	yes	peroxisomal membrane protein 4
Imp4	-1.36	0.009226	yes	IMP4, U3 small nucleolar ribonucleoprotein, homolog (yeast)
Alas1	-1.37	0.006659		aminolevulinic acid synthase 1
Ift22	-1.37	0.007679		intraflagellar transport 22
Prokr2	-1.37	0.005134		prokineticin receptor 2
Xk	-1.37	0.002003		Kell blood group precursor (McLeod phenotype) homolog
Amigo2	-1.38	0.002834		adhesion molecule with Ig like domain 2
Mettl7a3	-1.38	0.004886		methyltransferase like 7A3
Mrgpra2a	-1.38	0.001541		MAS-related GPR, member A2A
Abcc4	-1.39	0.005426	yes	ATP-binding cassette, sub-family C (CFTR/MRP), member 4
Ampd3	-1.39	0.006072		adenosine monophosphate deaminase 3
Cpt2	-1.39	0.005784	yes	carnitine palmitoyltransferase 2
Coro1c	-1.4	0.00932		coronin, actin binding protein 1C
Fam26d	-1.4	0.001764		family with sequence similarity 26, member D
Lix1	-1.4	0.003732		limb expression 1 homolog (chicken)
Olfr798	-1.4	0.009523		olfactory receptor 798
S1pr3	-1.4	0.005128	yes	sphingosine-1-phosphate receptor 3
Olfr284	-1.42	0.009299		olfactory receptor 284
Gsto1	-1.44	0.00632		glutathione S-transferase omega 1
Stat2	-1.46	0.002247	yes	signal transducer and activator of transcription 2;
Stoml1	-1.46	0.007972		stomatin-like 1
Dgkg	-1.47	0.007976		diacylglycerol kinase, gamma
Htr5b	-1.47	0.001768		5-hydroxytryptamine (serotonin) receptor 5B
Rab27a	-1.47	0.001702	yes	RAB27A, member RAS oncogene family
Slc7a14	-1.48	0.008896		solute carrier family 7 (cationic amino acid transporter, y+ system), member 14
Lmf1	-1.49	0.007425		lipase maturation factor 1
Oasl2	-1.49	0.004466		2-5 oligoadenylate synthetase-like 2; 2'-5' oligoadenylate synthetase-like 2
Fkbp1b	-1.5	0.007759		FK506 binding protein 1b
Trpa1	-1.5	0.003319		transient receptor potential cation channel, subfamily A, member 1
Ptprt	-1.51	0.007719		protein tyrosine phosphatase, receptor type, T;
Shisa6	-1.51	0.009878		shisa family member 6; shisa homolog 6 (Xenopus laevis)
Ier3	-1.52	0.006327	yes	immediate early response 3
Ms4a3	-1.52	0.000313		membrane-spanning 4-domains, subfamily A, member 3
Tagln2	-1.53	0.009088		transgelin 2
Mrgpra2b	-1.55	0.000108		MAS-related GPR, member A2B
Ephx1	-1.57	0.006915	yes	epoxide hydrolase 1, microsomal
Triap1	-1.58	0.003817		TP53 regulated inhibitor of apoptosis 1
Galm	-1.6	0.009458	yes	galactose mutarotase
Ly86	-1.61	0.00326	yes	lymphocyte antigen 86
Serinc2	-1.62	0.006866		serine incorporator 2
Abhd6	-1.66	0.007108		abhydrolase domain containing 6
Pla2g3	-1.67	0.005309		phospholipase A2, group III
Spry4	-1.67	0.004835		sprouty homolog 4 (Drosophila)
Vat1	-1.69	0.009768	yes	vesicle amine transport protein 1 homolog (T californica)
Emc9	-1.7	0.007735		ER membrane protein complex subunit 9
Hey1	-1.73	0.008783		hairy/enhancer-of-split related with YRPW motif 1
Kcnab1	-1.73	0.007579		potassium voltage-gated channel, shaker-related subfamily, beta member 1
Kcnv1	-1.76	0.00063		potassium channel, subfamily V, member 1
Lypd1	-1.79	0.002164		Ly6/Plaur domain containing 1
Pcyox1l	-1.83	0.007354	yes	prenylcysteine oxidase 1 like
Wdr55	-1.83	0.006508	yes	WD repeat domain 55
Fam89a	-1.89	0.009229		family with sequence similarity 89, member A
Lgals3bp	-1.93	0.008542	yes	lectin, galactoside-binding, soluble, 3 binding protein
Gfra3	-2.08	0.007681	yes	glial cell line derived neurotrophic factor family receptor alpha 3
Irs2	-2.19	0.007886		insulin receptor substrate 2
Ptgir	-2.42	0.008064	yes	prostaglandin I receptor (IP)
Gal	-2.77	0.000977	yes	galanin
